# Supplementary material for: Characterization of an Immunoglobulin Binding Protein (IbpM) From Mycoplasma pneumoniae
Source: Front Microbiol. 2020 Apr 16;11:685. doi: 10.3389/fmicb.2020.00685 (PMC7176901; doi:10.3389/fmicb.2020.00685)
Supplement: TABLE S1 — MPN400 pulldown complete protein pulldown list. [file Table_1.XLSX]

## Sheet: Sheet1
Accession	Description	ΣCoverage	Σ# Proteins	Σ# Unique Peptides	Σ# Peptides	Σ# PSMs	Score A5	Coverage A5	# Peptides A5	# PSM A5	Score A7	Coverage A7	# Peptides A7	# PSM A7	# AAs	MW [kDa]	calc. pI
MPN400	P75383	68.21	1	44	44	708	2748.71	68.21	44	708					582	65.9367	7.57666
	A5	A7	Sequence	Spectrum File	PSM Ambiguity	# Proteins	# Protein Groups	Protein Group Accessions	Modifications	Activation Type	ΔScore	ΔCn	Rank	Search Engine Rank	XCorr	IonScore	Exp Value	# Missed Cleavages	Isolation Interference [%]	Ion Inject Time [ms]	Charge	m/z [Da]	MH+ [Da]	ΔM [ppm]	RT [min]	First Scan	Last Scan	MS Order	Ions Matched
	High		NFANNLSEAITDAPK	CB01.raw	Unambiguous	1	1	MPN400		CID	1	0	1	1	3.99336			0	0	200	2	802.903	1604.8	4.71621	80.2927	10564	10564	MS2	0/0
	High		LQSGETLIASGR	CB02.raw	Unambiguous	1	1	MPN400		CID	1	0	1	1	2.99033			0	0	200	2	616.34	1231.67	6.50777	43.7896	4020	4020	MS2	0/0
	High		VNENYYPGASAYEAER	CB02.raw	Unambiguous	1	1	MPN400		CID	1	0	1	1	3.22453			0	0	200	2	916.909	1832.81	1.00452	53.8286	5837	5837	MS2	0/0
	High		NFANNLSEAITDAPK	CB02.raw	Unambiguous	1	1	MPN400		CID	1	0	1	1	4.20325			0	39.5845	200	2	802.902	1604.8	3.49916	79.8349	10553	10553	MS2	0/0
	High		AYDDIFVDQGVPK	CB02.raw	Unambiguous	1	1	MPN400		CID	1	0	1	1	3.62021			0	24.0204	200	2	733.865	1466.72	3.98317	81.4719	10855	10855	MS2	0/0
	High		NFANNLSEAITDAPK	CB03.raw	Unambiguous	1	1	MPN400		CID	1	0	1	1	2.95233			0	0	200	2	802.903	1604.8	4.9444	80.0134	10345	10345	MS2	0/0
	High		NVNKDNDTVYAALK	CB05.raw	Unambiguous	1	1	MPN400		CID	1	0	1	1	4.43887			1	8.73441	200	2	782.905	1564.8	3.85902	36.5381	2926	2926	MS2	0/0
	High		NVNKDNDTVYAALK	CB05.raw	Unambiguous	1	1	MPN400		CID	1	0	1	1	3.78442			1	10.2163	113	3	522.272	1564.8	3.38237	36.6084	2939	2939	MS2	0/0
	High		AGYYDQVAADGK	CB05.raw	Unambiguous	1	1	MPN400		CID	1	0	1	1	4.36067			0	11.4129	200	2	629.293	1257.58	3.47954	36.9229	2997	2997	MS2	0/0
	High		NVNKDNDTVYAALK	CB05.raw	Unambiguous	1	1	MPN400		CID	1	0	1	1	3.50795			1	13.072	200	2	782.904	1564.8	2.53285	36.9332	2999	2999	MS2	0/0
	High		NVNKDNDTVYAALK	CB05.raw	Unambiguous	1	1	MPN400		CID	1	0	1	1	3.47467			1	29.7694	200	3	522.272	1564.8	3.03132	37.0063	3013	3013	MS2	0/0
	High		NVNKDNDTVYAALK	CB05.raw	Unambiguous	1	1	MPN400		CID	1	0	1	1	3.73273			1	12.9751	200	2	782.905	1564.8	3.78101	37.301	3070	3070	MS2	0/0
	High		NVNKDNDTVYAALK	CB05.raw	Unambiguous	1	1	MPN400		CID	1	0	1	1	3.48934			1	25.4827	200	2	782.905	1564.8	4.09305	37.3666	3082	3082	MS2	0/0
	High		LQSGETLIASGR	CB05.raw	Unambiguous	1	1	MPN400		CID	1	0	1	1	3.78127			0	4.1153	200	2	616.338	1231.67	3.93094	43.1089	4143	4143	MS2	0/0
	High		LQSGETLIASGR	CB05.raw	Unambiguous	1	1	MPN400		CID	1	0	1	1	3.56109			0	1.51063	58	2	616.338	1231.67	3.03895	43.4412	4205	4205	MS2	0/0
	High		LQSGETLIASGR	CB05.raw	Unambiguous	1	1	MPN400		CID	1	0	1	1	3.53384			0	0	200	2	616.338	1231.67	3.93094	43.8366	4279	4279	MS2	0/0
	High		LQSGETLIASGR	CB05.raw	Unambiguous	1	1	MPN400		CID	1	0	1	1	3.54854			0	31.3073	200	2	616.339	1231.67	6.11133	44.2358	4354	4354	MS2	0/0
	High		YYQSTEYFNNR	CB05.raw	Unambiguous	1	1	MPN400		CID	1	0	1	1	3.56369			0	21.5702	200	2	742.828	1484.65	3.12393	44.6194	4426	4426	MS2	0/0
	High		YYQSTEYFNNR	CB05.raw	Unambiguous	1	1	MPN400		CID	1	0	1	1	4.21143			0	4.87606	77	2	742.828	1484.65	3.20615	44.9593	4489	4489	MS2	0/0
	High		LQSGETLIASGR	CB05.raw	Unambiguous	1	1	MPN400		CID	1	0	1	1	3.50217			0	18.1899	200	2	616.339	1231.67	5.21935	45.0253	4502	4502	MS2	0/0
	High		YYQSTEYFNNR	CB05.raw	Unambiguous	1	1	MPN400		CID	1	0	1	1	3.96978			0	27.8539	200	2	742.828	1484.65	3.20615	45.3065	4554	4554	MS2	0/0
	High		YYQSTEYFNNR	CB05.raw	Unambiguous	1	1	MPN400		CID	1	0	1	1	3.61234			0	18.9495	200	2	742.828	1484.65	2.95949	45.6661	4620	4620	MS2	0/0
	High		YYQSTEYFNNR	CB05.raw	Unambiguous	1	1	MPN400		CID	1	0	1	1	4.0084			0	20.9946	200	2	742.827	1484.65	2.21949	46.0399	4689	4689	MS2	0/0
	High		YYQSTEYFNNR	CB05.raw	Unambiguous	1	1	MPN400		CID	1	0	1	1	3.88899			0	18.3801	200	2	742.828	1484.65	3.45282	46.418	4760	4760	MS2	0/0
	High		AVSDIYIR	CB05.raw	Unambiguous	1	1	MPN400		CID	1	0	1	1	3.03624			0	12.2956	200	2	468.762	936.518	2.93156	46.7858	4829	4829	MS2	0/0
	High		YYQSTEYFNNR	CB05.raw	Unambiguous	1	1	MPN400		CID	1	0	1	1	3.66816			0	31.8037	200	2	742.829	1484.65	4.11059	46.7959	4831	4831	MS2	0/0
	High		YYQSTEYFNNR	CB05.raw	Unambiguous	1	1	MPN400		CID	1	0	1	1	3.32735			0	32.0291	200	2	742.829	1484.65	4.76836	47.1573	4899	4899	MS2	0/0
	High		YYQSTEYFNNR	CB05.raw	Unambiguous	1	1	MPN400		CID	1	0	1	1	3.2607			0	46.2571	200	2	742.827	1484.65	2.13727	47.6713	4993	4993	MS2	0/0
	High		YYQSTEYFNNR	CB05.raw	Unambiguous	1	1	MPN400		CID	1	0	1	1	3.43218			0	30.8462	200	2	742.828	1484.65	2.87727	48.0522	5063	5063	MS2	0/0
	High		YYQSTEYFNNR	CB05.raw	Unambiguous	1	1	MPN400		CID	1	0	1	1	3.55712			0	54.0213	200	2	742.828	1484.65	3.28837	48.4393	5135	5135	MS2	0/0
	High		YYQSTEYFNNR	CB05.raw	Unambiguous	1	1	MPN400		CID	1	0	1	1	3.50769			0	79.9926	200	2	742.829	1484.65	3.94614	48.8015	5203	5203	MS2	0/0
	High		YYQSTEYFNNR	CB05.raw	Unambiguous	1	1	MPN400		CID	1	0	1	1	3.17731			0	48.2158	200	2	742.828	1484.65	3.20615	49.1499	5268	5268	MS2	0/0
	High		YYQSTEYFNNR	CB05.raw	Unambiguous	1	1	MPN400		CID	1	0	1	1	3.45332			0	44.3873	200	2	742.828	1484.65	3.04171	49.5147	5336	5336	MS2	0/0
	High		YYQSTEYFNNR	CB05.raw	Unambiguous	1	1	MPN400		CID	1	0	1	1	3.73009			0	56.0637	200	2	742.828	1484.65	3.69948	49.645	5360	5360	MS2	0/0
	High		FESPQEQVALK	CB05.raw	Unambiguous	1	1	MPN400		CID	1	0	1	1	3.15608			0	0	180	2	638.334	1275.66	2.68351	50.6032	5541	5541	MS2	0/0
	High		YYQSTEYFNNR	CB05.raw	Unambiguous	1	1	MPN400		CID	1	0	1	1	3.28734			0	63.1533	200	2	742.829	1484.65	3.94614	50.7136	5562	5562	MS2	0/0
	High		YYQSTEYFNNR	CB05.raw	Unambiguous	1	1	MPN400		CID	1	0	1	1	3.51598			0	59.1731	200	2	742.828	1484.65	3.53504	51.409	5693	5693	MS2	0/0
	High		YYQSTEYFNNR	CB05.raw	Unambiguous	1	1	MPN400		CID	1	0	1	1	3.27916			0	54.8517	200	2	742.827	1484.65	2.30172	51.4839	5707	5707	MS2	0/0
	High		YYQSTEYFNNR	CB05.raw	Unambiguous	1	1	MPN400		CID	1	0	1	1	3.16556			0	43.8329	200	2	742.828	1484.65	3.7817	51.8805	5782	5782	MS2	0/0
	High		YYQSTEYFNNR	CB05.raw	Unambiguous	1	1	MPN400		CID	1	0	1	1	3.69596			0	33.869	200	2	742.828	1484.65	3.28837	52.2447	5849	5849	MS2	0/0
	High		YYQSTEYFNNR	CB05.raw	Unambiguous	1	1	MPN400		CID	1	0	1	1	3.34004			0	51.6797	200	2	742.828	1484.65	3.04171	52.6683	5929	5929	MS2	0/0
	High		YYQSTEYFNNR	CB05.raw	Unambiguous	1	1	MPN400		CID	1	0	1	1	3.08807			0	37.8495	200	2	742.828	1484.65	3.7817	52.7796	5950	5950	MS2	0/0
	High		LDRENVFQEIR	CB05.raw	Unambiguous	1	1	MPN400		CID	1	0	1	1	3.50056			1	0	200	3	473.586	1418.74	2.94045	53.1842	6026	6026	MS2	0/0
	High		LDRENVFQEIR	CB05.raw	Unambiguous	1	1	MPN400		CID	1	0	1	1	3.31928			1	70.5531	200	2	709.879	1418.75	9.10181	53.2156	6032	6032	MS2	0/0
	High		VNENYYPGASAYEAER	CB05.raw	Unambiguous	1	1	MPN400		CID	1	0	1	1	4.43847			0	2.02202	200	2	916.911	1832.81	3.0026	53.3999	6066	6066	MS2	0/0
	High		VNENYYPGASAYEAER	CB05.raw	Unambiguous	1	1	MPN400		CID	1	0	1	1	4.30139			0	11.6879	200	3	611.61	1832.82	3.59469	53.5751	6099	6099	MS2	0/0
	High		LDRENVFQEIR	CB05.raw	Unambiguous	1	1	MPN400		CID	1	0	1	1	3.68291			1	3.52397	200	3	473.586	1418.74	2.81139	53.5807	6100	6100	MS2	0/0
	High		VNENYYPGASAYEAER	CB05.raw	Unambiguous	1	1	MPN400		CID	1	0	1	1	5.32211			0	0.586658	58	2	916.911	1832.81	3.06921	53.7443	6131	6131	MS2	0/0
	High		DETVVAELK	CB05.raw	Unambiguous	1	1	MPN400		CID	1	0	1	1	2.96219			0	22.3748	200	2	502.271	1003.53	3.48264	53.9036	6161	6161	MS2	0/0
	High		VNENYYPGASAYEAER	CB05.raw	Unambiguous	1	1	MPN400		CID	1	0	1	1	4.66028			0	0	200	2	916.911	1832.81	3.40222	54.1512	6208	6208	MS2	0/0
	High		VNENYYPGASAYEAER	CB05.raw	Unambiguous	1	1	MPN400		CID	1	0	1	1	3.98289			0	2.38291	200	2	916.912	1832.82	4.00164	54.5704	6288	6288	MS2	0/0
	High		VNENYYPGASAYEAER	CB05.raw	Unambiguous	1	1	MPN400		CID	1	0	1	1	4.41897			0	0	200	2	916.909	1832.81	1.20433	54.9403	6358	6358	MS2	0/0
	High		STDKFQPVIGSVTDmSK	CB05.raw	Unambiguous	1	1	MPN400	M15(Oxidation)	CID	1	0	1	1	3.97761			1	10.9411	200	2	928.462	1855.92	2.82602	55.0017	6370	6370	MS2	0/0
	High		STDKFQPVIGSVTDmSK	CB05.raw	Unambiguous	1	1	MPN400	M15(Oxidation)	CID	1	0	1	1	4.73049			1	4.68793	200	3	619.311	1855.92	4.43022	55.2341	6413	6413	MS2	0/0
	High		VNENYYPGASAYEAER	CB05.raw	Unambiguous	1	1	MPN400		CID	1	0	1	1	4.22519			0	0	200	2	916.91	1832.81	1.87036	55.3152	6428	6428	MS2	0/0
	High		STDKFQPVIGSVTDmSK	CB05.raw	Unambiguous	1	1	MPN400	M15(Oxidation)	CID	1	0	1	1	3.15593			1	23.3027	200	2	928.461	1855.91	1.77364	55.3763	6440	6440	MS2	0/0
	High		VNENYYPGASAYEAER	CB05.raw	Unambiguous	1	1	MPN400		CID	1	0	1	1	3.62644			0	4.15312	200	2	916.911	1832.82	3.60202	55.6659	6494	6494	MS2	0/0
	High		DNDTVYAALK	CB05.raw	Unambiguous	1	1	MPN400		CID	1	0	1	1	3.43274			0	0	200	2	555.279	1109.55	2.78612	55.9246	6543	6543	MS2	0/0
	High		VSIYGDYHSINVAK	CB05.raw	Unambiguous	1	1	MPN400		CID	1	0	1	1	3.7347			0	11.869	200	2	783.405	1565.8	4.49146	55.9781	6553	6553	MS2	0/0
	High		VSIYGDYHSINVAK	CB05.raw	Unambiguous	1	1	MPN400		CID	1	0	1	1	3.92181			0	3.74992	200	2	783.404	1565.8	3.40002	56.0216	6561	6561	MS2	0/0
	High		VNENYYPGASAYEAER	CB05.raw	Unambiguous	1	1	MPN400		CID	1	0	1	1	3.45144			0	14.9153	200	2	916.912	1832.82	4.93407	56.0742	6571	6571	MS2	0/0
	High		VNENYYPGASAYEAER	CB05.raw	Unambiguous	1	1	MPN400		CID	1	0	1	1	3.22425			0	8.97699	200	2	916.914	1832.82	6.39932	56.157	6587	6587	MS2	0/0
	High		DNDTVYAALK	CB05.raw	Unambiguous	1	1	MPN400		CID	1	0	1	1	3.9398			0	1.2264	41	2	555.28	1109.55	4.87645	56.2594	6606	6606	MS2	0/0
	High		VSIYGDYHSINVAK	CB05.raw	Unambiguous	1	1	MPN400		CID	1	0	1	1	3.61171			0	0	200	2	783.406	1565.8	5.03718	56.4189	6637	6637	MS2	0/0
	High		VNENYYPGASAYEAER	CB05.raw	Unambiguous	1	1	MPN400		CID	1	0	1	1	4.16937			0	0	200	2	916.911	1832.81	3.20241	56.5535	6662	6662	MS2	0/0
	High		DNDTVYAALK	CB05.raw	Unambiguous	1	1	MPN400		CID	1	0	1	1	3.04634			0	8.4634	200	2	555.279	1109.55	3.00615	56.6223	6675	6675	MS2	0/0
	High		VNENYYPGASAYEAER	CB05.raw	Unambiguous	1	1	MPN400		CID	1	0	1	1	3.71745			0	0	200	2	916.911	1832.81	3.40222	56.6539	6681	6681	MS2	0/0
	High		VNENYYPGASAYEAER	CB05.raw	Unambiguous	1	1	MPN400		CID	1	0	1	1	3.65184			0	80.4464	200	2	916.911	1832.82	3.60202	56.9044	6728	6728	MS2	0/0
	High		DNDTVYAALK	CB05.raw	Unambiguous	1	1	MPN400		CID	1	0	1	1	2.9492			0	15.0397	200	2	555.28	1109.55	4.32636	57.0011	6746	6746	MS2	0/0
	High		VNENYYPGASAYEAER	CB05.raw	Unambiguous	1	1	MPN400		CID	1	0	1	1	4.04513			0	11.6418	200	2	916.912	1832.82	4.93407	57.0874	6762	6762	MS2	0/0
	High		VNENYYPGASAYEAER	CB05.raw	Unambiguous	1	1	MPN400		CID	1	0	1	1	3.08226			0	10.7422	200	2	916.911	1832.81	3.40222	57.3312	6807	6807	MS2	0/0
	High		VNENYYPGASAYEAER	CB05.raw	Unambiguous	1	1	MPN400		CID	1	0	1	1	3.84949			0	30.7952	200	2	916.903	1832.8	-4.92315	58.2385	6974	6974	MS2	0/0
	High		LNSISLTDGGYR	CB05.raw	Unambiguous	1	1	MPN400		CID	1	0	1	1	4.04973			0	2.39366	47	2	648.336	1295.66	4.09283	58.2778	6981	6981	MS2	0/0
	High		DINLHLEETYTHGGNTmYR	CB05.raw	Unambiguous	1	1	MPN400	M17(Oxidation)	CID	1	0	1	1	3.5337			0	4.44668	97	3	760.686	2280.04	3.41375	58.2866	6984	6984	MS2	0/0
	High		VNENYYPGASAYEAER	CB05.raw	Unambiguous	1	1	MPN400		CID	1	0	1	1	3.24916			0	7.37901	200	2	916.91	1832.81	2.60299	58.5968	7042	7042	MS2	0/0
	High		LNSISLTDGGYR	CB05.raw	Unambiguous	1	1	MPN400		CID	1	0	1	1	3.78992			0	3.46798	144	2	648.335	1295.66	3.33912	58.663	7054	7054	MS2	0/0
	High		LNSISLTDGGYR	CB05.raw	Unambiguous	1	1	MPN400		CID	1	0	1	1	3.53284			0	16.6354	200	2	648.336	1295.66	3.71598	59.0162	7120	7120	MS2	0/0
	High		LNSISLTDGGYR	CB05.raw	Unambiguous	1	1	MPN400		CID	1	0	1	1	3.31453			0	12.7278	200	2	648.335	1295.66	3.15069	59.3605	7184	7184	MS2	0/0
	High		SEIDLGDGSNFR	CB05.raw	Unambiguous	1	1	MPN400		CID	1	0	1	1	3.7262			0	10.7132	200	2	655.307	1309.61	3.18829	60.4378	7386	7386	MS2	0/0
	High		SEIDLGDGSNFR	CB05.raw	Unambiguous	1	1	MPN400		CID	1	0	1	1	4.1039			0	2.52327	30	2	655.306	1309.61	2.62902	60.7806	7450	7450	MS2	0/0
	High		VNENYYPGASAYEAER	CB05.raw	Unambiguous	1	1	MPN400		CID	1	0	1	1	3.16506			0	18.6417	200	2	916.909	1832.81	1.27094	60.8407	7462	7462	MS2	0/0
	High		LNSISLTDGGYR	CB05.raw	Unambiguous	1	1	MPN400		CID	1	0	1	1	3.74708			0	15.6735	200	2	648.336	1295.66	3.62176	60.9471	7482	7482	MS2	0/0
	High		SEIDLGDGSNFR	CB05.raw	Unambiguous	1	1	MPN400		CID	1	0	1	1	4.18293			0	1.14845	126	2	655.307	1309.61	3.00186	61.1861	7527	7527	MS2	0/0
	High		LNSISLTDGGYR	CB05.raw	Unambiguous	1	1	MPN400		CID	1	0	1	1	3.15995			0	12.1827	200	2	648.337	1295.67	5.69447	61.3377	7556	7556	MS2	0/0
	High		SEIDLGDGSNFR	CB05.raw	Unambiguous	1	1	MPN400		CID	1	0	1	1	3.79872			0	0	200	2	655.307	1309.61	3.18829	61.5524	7596	7596	MS2	0/0
	High		FQPVIGSVTDmSK	CB05.raw	Unambiguous	1	1	MPN400	M11(Oxidation)	CID	1	0	1	1	4.16355			0	12.7185	129	2	712.861	1424.71	3.48881	61.7255	7628	7628	MS2	0/0
	High		SEIDLGDGSNFR	CB05.raw	Unambiguous	1	1	MPN400		CID	1	0	1	1	3.42234			0	14.1799	200	2	655.307	1309.61	3.65434	61.9101	7663	7663	MS2	0/0
	High		QmQGYWAGGYIDR	CB05.raw	Unambiguous	1	1	MPN400	M2(Oxidation)	CID	1	0	1	1	3.7288			0	2.71189	200	2	780.851	1560.69	3.0919	61.9153	7664	7664	MS2	0/0
	High		QmQGYWAGGYIDR	CB05.raw	Unambiguous	1	1	MPN400	M2(Oxidation)	CID	1	0	1	1	3.51683			0	1.08546	200	2	780.851	1560.7	3.40476	62.2408	7725	7725	MS2	0/0
	High		SEIDLGDGSNFR	CB05.raw	Unambiguous	1	1	MPN400		CID	1	0	1	1	3.4591			0	21.4494	200	2	655.307	1309.61	3.2815	62.2725	7731	7731	MS2	0/0
	High		FQPVIGSVTDmSK	CB05.raw	Unambiguous	1	1	MPN400	M11(Oxidation)	CID	1	0	1	1	2.93198			0	11.5715	200	2	712.861	1424.71	3.74585	62.4718	7768	7768	MS2	0/0
	High		QmQGYWAGGYIDR	CB05.raw	Unambiguous	1	1	MPN400	M2(Oxidation)	CID	1	0	1	1	3.70501			0	1.77439	200	2	780.851	1560.69	2.93547	62.6391	7799	7799	MS2	0/0
	High		LNSISLTDGGYR	CB05.raw	Unambiguous	1	1	MPN400		CID	1	0	1	1	3.59027			0	26.2385	200	2	648.335	1295.66	2.30276	63.4932	7958	7958	MS2	0/0
	High		AYYAGSNGQSEYLFK	CB05.raw	Unambiguous	1	1	MPN400		CID	1	0	1	1	4.42294			0	2.08706	200	2	849.397	1697.79	3.85541	63.6036	7978	7978	MS2	0/0
	High		TSSTFITPNFK	CB05.raw	Unambiguous	1	1	MPN400		CID	1	0	1	1	2.99663			0	5.18347	200	2	621.824	1242.64	4.12658	63.6901	7994	7994	MS2	0/0
	High		SEIDLGDGSNFR	CB05.raw	Unambiguous	1	1	MPN400		CID	1	0	1	1	3.66115			0	17.7626	200	2	655.307	1309.61	3.65434	63.9375	8040	8040	MS2	0/0
	High		AYYAGSNGQSEYLFK	CB05.raw	Unambiguous	1	1	MPN400		CID	1	0	1	1	4.3541			0	14.1451	200	2	849.397	1697.79	3.71162	64.025	8056	8056	MS2	0/0
	High		TSSTFITPNFK	CB05.raw	Unambiguous	1	1	MPN400		CID	1	0	1	1	3.36596			0	0.553197	74	2	621.824	1242.64	3.83188	64.0851	8067	8067	MS2	0/0
	High		SGNLSFQLYSK	CB05.raw	Unambiguous	1	1	MPN400		CID	1	0	1	1	3.54036			0	22.0128	200	2	622.323	1243.64	4.90793	64.3997	8125	8125	MS2	0/0
	High		AYYAGSNGQSEYLFK	CB05.raw	Unambiguous	1	1	MPN400		CID	1	0	1	1	3.29383			0	53.1252	200	2	849.394	1697.78	0.619932	64.4413	8133	8133	MS2	0/0
	High		SGNLSFQLYSK	CB05.raw	Unambiguous	1	1	MPN400		CID	1	0	1	1	3.99285			0	5.01621	118	2	622.322	1243.64	3.73006	64.7411	8188	8188	MS2	0/0
	High		AYYAGSNGQSEYLFK	CB05.raw	Unambiguous	1	1	MPN400		CID	1	0	1	1	3.19596			0	17.6873	200	2	849.396	1697.79	2.63312	64.7874	8197	8197	MS2	0/0
	High		SEIDLGDGSNFR	CB05.raw	Unambiguous	1	1	MPN400		CID	1	0	1	1	3.43971			0	2.81461	200	2	655.307	1309.61	3.84076	64.832	8205	8205	MS2	0/0
	High		FPGWFHDVDK	CB05.raw	Unambiguous	1	1	MPN400		CID	1	0	1	1	3.4936			0	17.7216	200	2	624.298	1247.59	3.97708	64.9131	8220	8220	MS2	0/0
	High		SEIDLGDGSNFR	CB05.raw	Unambiguous	1	1	MPN400		CID	1	0	1	1	3.70237			0	8.60445	200	2	655.307	1309.61	3.93398	65.1705	8268	8268	MS2	0/0
	High		FPGWFHDVDK	CB05.raw	Unambiguous	1	1	MPN400		CID	1	0	1	1	3.18396			0	19.8129	200	2	624.298	1247.59	3.78139	65.257	8284	8284	MS2	0/0
	High		FPGWFHDVDK	CB05.raw	Unambiguous	1	1	MPN400		CID	1	0	1	1	3.2417			0	20.7427	200	2	624.297	1247.59	2.41157	65.6013	8348	8348	MS2	0/0
	High		FPGWFHDVDK	CB05.raw	Unambiguous	1	1	MPN400		CID	1	0	1	1	2.92849			0	25.8597	200	2	624.298	1247.59	4.07493	65.9602	8415	8415	MS2	0/0
	High		FPGWFHDVDK	CB05.raw	Unambiguous	1	1	MPN400		CID	1	0	1	1	3.16643			0	29.0102	200	2	624.297	1247.59	1.23743	66.3089	8480	8480	MS2	0/0
	High		FPGWFHDVDK	CB05.raw	Unambiguous	1	1	MPN400		CID	1	0	1	1	2.98248			0	28.1324	200	2	624.299	1247.59	4.85768	67.0357	8613	8613	MS2	0/0
	High		VVmPILQTTNGTLTANNR	CB05.raw	Unambiguous	1	1	MPN400	M3(Oxidation)	CID	1	0	1	1	3.57579			0	0	200	2	980.023	1959.04	2.93283	67.1919	8642	8642	MS2	0/0
	High		VVmPILQTTNGTLTANNR	CB05.raw	Unambiguous	1	1	MPN400	M3(Oxidation)	CID	1	0	1	1	4.8045			0	2.79084	200	2	980.023	1959.04	2.87051	67.5469	8708	8708	MS2	0/0
	High		VVmPILQTTNGTLTANNR	CB05.raw	Unambiguous	1	1	MPN400	M3(Oxidation)	CID	1	0	1	1	4.94489			0	3.00334	200	3	653.685	1959.04	3.39329	67.5524	8709	8709	MS2	0/0
	High		VVmPILQTTNGTLTANNR	CB05.raw	Unambiguous	1	1	MPN400	M3(Oxidation)	CID	1	0	1	1	5.12471			0	2.58294	200	2	980.023	1959.04	3.49363	67.8931	8773	8773	MS2	0/0
	High		VVmPILQTTNGTLTANNR	CB05.raw	Unambiguous	1	1	MPN400	M3(Oxidation)	CID	1	0	1	1	4.39292			0	64.6807	200	3	653.685	1959.04	3.11289	67.8986	8774	8774	MS2	0/0
	High		VVmPILQTTNGTLTANNR	CB05.raw	Unambiguous	1	1	MPN400	M3(Oxidation)	CID	1	0	1	1	3.327			0	0	200	2	980.023	1959.04	2.93283	68.3067	8851	8851	MS2	0/0
	High		NFANNLSEAITDAPK	CB05.raw	Unambiguous	1	1	MPN400		CID	1	0	1	1	4.42501			0	18.7561	200	2	802.902	1604.8	3.34703	76.1623	10301	10301	MS2	0/0
	High		QRNPDYVIINGLTGDGSTLK	CB05.raw	Unambiguous	1	1	MPN400		CID	1	0	1	1	4.48397			1	23.7568	200	3	721.049	2161.13	3.52553	77.239	10497	10497	MS2	0/0
	High		AYDDIFVDQGVPK	CB05.raw	Unambiguous	1	1	MPN400		CID	1	0	1	1	4.88592			0	1.90391	200	2	733.865	1466.72	4.14962	78.6968	10765	10765	MS2	0/0
	High		AYDDIFVDQGVPK	CB05.raw	Unambiguous	1	1	MPN400		CID	1	0	1	1	3.09443			0	39.796	200	2	733.864	1466.72	3.1509	79.0864	10836	10836	MS2	0/0
	High		NFANNLSEAITDAPK	CB05.raw	Unambiguous	1	1	MPN400		CID	1	0	1	1	5.43921			0	0.364577	120	2	802.902	1604.8	3.42309	79.3124	10877	10877	MS2	0/0
	High		NFANNLSEAITDAPK	CB05.raw	Unambiguous	1	1	MPN400		CID	1	0	1	1	4.61278			0	17.0515	85	3	535.604	1604.8	3.22455	79.488	10910	10910	MS2	0/0
	High		NFANNLSEAITDAPK	CB05.raw	Unambiguous	1	1	MPN400		CID	1	0	1	1	5.71393			0	0.785885	24	2	802.901	1604.79	1.90178	79.6546	10942	10942	MS2	0/0
	High		AYDDIFVDQGVPK	CB05.raw	Unambiguous	1	1	MPN400		CID	1	0	1	1	4.34589			0	21.5172	200	2	733.865	1466.72	4.23284	80.0196	11010	11010	MS2	0/0
	High		DNAEILNITNVSK	CB05.raw	Unambiguous	1	1	MPN400		CID	1	0	1	1	4.44616			0	13.7739	200	2	715.88	1430.75	2.79557	80.0838	11022	11022	MS2	0/0
	High		NFANNLSEAITDAPK	CB05.raw	Unambiguous	1	1	MPN400		CID	1	0	1	1	4.60023			0	69.282	181	2	802.902	1604.8	3.72736	80.2571	11054	11054	MS2	0/0
	High		AYDDIFVDQGVPK	CB05.raw	Unambiguous	1	1	MPN400		CID	1	0	1	1	3.08043			0	6.04562	200	2	733.864	1466.72	2.73477	80.3769	11076	11076	MS2	0/0
	High		DNAEILNITNVSK	CB05.raw	Unambiguous	1	1	MPN400		CID	1	0	1	1	4.43456			0	1.9115	200	2	715.881	1430.75	4.24599	80.4317	11086	11086	MS2	0/0
	High		NFANNLSEAITDAPK	CB05.raw	Unambiguous	1	1	MPN400		CID	1	0	1	1	4.58436			0	21.8075	200	2	802.902	1604.8	3.42309	80.6156	11120	11120	MS2	0/0
	High		AYDDIFVDQGVPK	CB05.raw	Unambiguous	1	1	MPN400		CID	1	0	1	1	4.96298			0	8.51695	200	2	733.864	1466.72	3.48381	80.9373	11181	11181	MS2	0/0
	High		NFANNLSEAITDAPK	CB05.raw	Unambiguous	1	1	MPN400		CID	1	0	1	1	4.39626			0	26.9559	200	2	802.902	1604.8	3.42309	80.9852	11190	11190	MS2	0/0
	High		AYDDIFVDQGVPK	CB05.raw	Unambiguous	1	1	MPN400		CID	1	0	1	1	3.99476			0	26.0749	200	3	489.579	1466.72	3.24577	81.0484	11203	11203	MS2	0/0
	High		AYDDIFVDQGVPK	CB05.raw	Unambiguous	1	1	MPN400		CID	1	0	1	1	5.07376			0	2.20702	12	2	733.865	1466.72	3.81671	81.276	11245	11245	MS2	0/0
	High		NFANNLSEAITDAPK	CB05.raw	Unambiguous	1	1	MPN400		CID	1	0	1	1	4.43917			0	13.7259	200	2	802.902	1604.8	3.34703	81.2995	11250	11250	MS2	0/0
	High		AYDDIFVDQGVPK	CB05.raw	Unambiguous	1	1	MPN400		CID	1	0	1	1	4.88396			0	1.4367	163	2	733.864	1466.72	3.40058	81.6215	11309	11309	MS2	0/0
	High		NFANNLSEAITDAPK	CB05.raw	Unambiguous	1	1	MPN400		CID	1	0	1	1	4.26371			0	6.86716	200	2	802.903	1604.8	4.56408	81.6262	11310	11310	MS2	0/0
	High		AYDDIFVDQGVPK	CB05.raw	Unambiguous	1	1	MPN400		CID	1	0	1	1	3.77434			0	7.80269	200	2	733.864	1466.72	2.90122	81.9813	11376	11376	MS2	0/0
	High		NFANNLSEAITDAPK	CB05.raw	Unambiguous	1	1	MPN400		CID	1	0	1	1	3.38948			0	30.9008	200	2	802.902	1604.8	2.7385	82.0599	11391	11391	MS2	0/0
	High		AYDDIFVDQGVPK	CB05.raw	Unambiguous	1	1	MPN400		CID	1	0	1	1	3.46859			0	0	200	2	733.864	1466.72	2.98445	82.3896	11452	11452	MS2	0/0
	High		NFANNLSEAITDAPK	CB05.raw	Unambiguous	1	1	MPN400		CID	1	0	1	1	3.34323			0	35.7266	200	2	802.902	1604.8	3.57522	82.5096	11474	11474	MS2	0/0
	High		AYDDIFVDQGVPK	CB05.raw	Unambiguous	1	1	MPN400		CID	1	0	1	1	4.30647			0	17.6359	200	2	733.865	1466.72	3.81671	82.749	11518	11518	MS2	0/0
	High		AYDDIFVDQGVPK	CB05.raw	Unambiguous	1	1	MPN400		CID	1	0	1	1	3.71625			0	11.2309	200	2	733.864	1466.72	2.40186	83.0765	11579	11579	MS2	0/0
	High		AYDDIFVDQGVPK	CB05.raw	Unambiguous	1	1	MPN400		CID	1	0	1	1	3.82679			0	13.6525	200	2	733.864	1466.72	2.818	83.828	11716	11716	MS2	0/0
	High		NFANNLSEAITDAPK	CB05.raw	Unambiguous	1	1	MPN400		CID	1	0	1	1	2.97251			0	60.1385	200	2	802.899	1604.79	-0.912667	84.6942	11873	11873	MS2	0/0
	High		VEVSGLIKTSSTFITPNFK	CB05.raw	Unambiguous	1	1	MPN400		CID	1	0	1	1	3.49857			1	24.7029	200	3	690.051	2068.14	2.9663	94.3669	13633	13633	MS2	0/0
	High		NPDYVIINGLTGDGSTLK	CB05.raw	Unambiguous	1	1	MPN400		CID	1	0	1	1	5.07742			0	1.26383	46	2	938.989	1876.97	3.30307	94.5016	13657	13657	MS2	0/0
	High		NPDYVIINGLTGDGSTLK	CB05.raw	Unambiguous	1	1	MPN400		CID	1	0	1	1	4.35508			0	0	135	3	626.329	1876.97	3.16584	94.5045	13658	13658	MS2	0/0
	High		NPDYVIINGLTGDGSTLK	CB05.raw	Unambiguous	1	1	MPN400		CID	1	0	1	1	5.66122			0	0.464593	69	2	938.989	1876.97	2.45761	94.8485	13721	13721	MS2	0/0
	High		NPDYVIINGLTGDGSTLK	CB05.raw	Unambiguous	1	1	MPN400		CID	1	0	1	1	3.96774			0	7.17537	176	3	626.329	1876.97	3.4585	94.8518	13722	13722	MS2	0/0
	High		NPDYVIINGLTGDGSTLK	CB05.raw	Unambiguous	1	1	MPN400		CID	1	0	1	1	5.44736			0	1.27473	200	2	938.99	1876.97	3.56322	95.1941	13785	13785	MS2	0/0
	High		NPDYVIINGLTGDGSTLK	CB05.raw	Unambiguous	1	1	MPN400		CID	1	0	1	1	4.51593			0	8.78102	200	2	938.989	1876.97	2.84782	95.7501	13886	13886	MS2	0/0
	High		NPDYVIINGLTGDGSTLK	CB05.raw	Unambiguous	1	1	MPN400		CID	1	0	1	1	2.9606			0	30.8998	200	2	938.991	1876.97	4.73385	96.1132	13953	13953	MS2	0/0
	High		NPDYVIINGLTGDGSTLK	CB05.raw	Unambiguous	1	1	MPN400		CID	1	0	1	1	4.10775			0	5.80106	200	2	938.99	1876.97	3.82336	96.206	13970	13970	MS2	0/0
	High		NPDYVIINGLTGDGSTLK	CB05.raw	Unambiguous	1	1	MPN400		CID	1	0	1	1	3.56869			0	22.5837	200	2	938.99	1876.97	3.49818	96.57	14037	14037	MS2	0/0
	High		NPDYVIINGLTGDGSTLK	CB05.raw	Unambiguous	1	1	MPN400		CID	1	0	1	1	3.37201			0	0	200	2	938.99	1876.97	4.14854	96.7422	14069	14069	MS2	0/0
	High		NPDYVIINGLTGDGSTLK	CB05.raw	Unambiguous	1	1	MPN400		CID	1	0	1	1	4.55792			0	40.3508	200	2	938.99	1876.97	3.56322	97.9454	14288	14288	MS2	0/0
	High		NPDYVIINGLTGDGSTLK	CB05.raw	Unambiguous	1	1	MPN400		CID	1	0	1	1	4.92474			0	12.1541	200	2	938.99	1876.97	4.40868	98.0113	14300	14300	MS2	0/0
	High		NPDYVIINGLTGDGSTLK	CB05.raw	Unambiguous	1	1	MPN400		CID	1	0	1	1	5.20861			0	5.73718	200	2	938.989	1876.97	3.23804	99.1643	14510	14510	MS2	0/0
	High		NPDYVIINGLTGDGSTLK	CB05.raw	Unambiguous	1	1	MPN400		CID	1	0	1	1	3.47218			0	17.6611	200	3	626.328	1876.97	1.50743	99.1917	14515	14515	MS2	0/0
	High		NPDYVIINGLTGDGSTLK	CB05.raw	Unambiguous	1	1	MPN400		CID	1	0	1	1	5.17991			0	3.80503	200	2	938.989	1876.97	3.173	99.4997	14571	14571	MS2	0/0
	High		DLLRPVPKVEVSGLIKTSSTFITPNFK	CB05.raw	Unambiguous	1	1	MPN400		CID	1	0	1	1	4.1754			2	27.2107	200	4	747.433	2986.71	4.63964	102.778	15166	15166	MS2	0/0
	High		DNAEILNITNVSKDETVVAELK	CB05.raw	Unambiguous	1	1	MPN400		CID	1	0	1	1	5.43033			1	5.67616	43	3	805.762	2415.27	4.09648	102.923	15192	15192	MS2	0/0
	High		DNAEILNITNVSKDETVVAELK	CB05.raw	Unambiguous	1	1	MPN400		CID	1	0	1	1	4.33617			1	0	200	2	1208.14	2415.27	1.54973	102.974	15202	15202	MS2	0/0
	High		DNAEILNITNVSKDETVVAELK	CB05.raw	Unambiguous	1	1	MPN400		CID	1	0	1	1	4.24042			1	28.4837	200	3	805.761	2415.27	3.03513	103.29	15259	15259	MS2	0/0
	High		AELIGVVFEYGVK	CB05.raw	Unambiguous	1	1	MPN400		CID	1	0	1	1	4.23776			0	24.3739	200	2	712.397	1423.79	2.94272	104.772	15531	15531	MS2	0/0
	High		AELIGVVFEYGVK	CB05.raw	Unambiguous	1	1	MPN400		CID	1	0	1	1	3.78357			0	0	200	3	475.267	1423.79	2.07592	104.876	15550	15550	MS2	0/0
	High		AELIGVVFEYGVK	CB05.raw	Unambiguous	1	1	MPN400		CID	1	0	1	1	4.05812			0	1.56166	62	2	712.398	1423.79	3.71435	105.107	15592	15592	MS2	0/0
	High		NPDYVIINGLTGDGSTLKDLELPESVK	CB05.raw	Unambiguous	1	1	MPN400		CID	1	0	1	1	4.33579			1	72.8249	200	3	963.171	2887.5	2.06601	113.02	17039	17039	MS2	0/0
	High		NPDYVIINGLTGDGSTLKDLELPESVK	CB05.raw	Unambiguous	1	1	MPN400		CID	1	0	1	1	4.14177			1	50.3318	200	3	963.174	2887.51	4.983	113.278	17087	17087	MS2	0/0
	High		RAVSDIYIR	CB06.raw	Selected	1	1	MPN400		CID	1	0	1	1	3.45786			1	0.692645	180	2	546.814	1092.62	3.42047	33.8626	2400	2400	MS2	0/0
	High		RAVSDIYIR	CB06.raw	Unambiguous	1	1	MPN400		CID	1	0	1	1	3.06137			1	4.23012	200	2	546.814	1092.62	3.42047	34.2084	2465	2465	MS2	0/0
	High		RAVSDIYIR	CB06.raw	Unambiguous	1	1	MPN400		CID	1	0	1	1	3.06737			1	4.06382	200	2	546.814	1092.62	4.53769	34.5611	2530	2530	MS2	0/0
	High		NVNKDNDTVYAALK	CB06.raw	Unambiguous	1	1	MPN400		CID	1	0	1	1	4.46273			1	24.6401	200	2	782.904	1564.8	2.68887	36.3825	2863	2863	MS2	0/0
	High		NVNKDNDTVYAALK	CB06.raw	Unambiguous	1	1	MPN400		CID	1	0	1	1	4.84174			1	1.63018	99	2	782.904	1564.8	2.76688	36.6878	2920	2920	MS2	0/0
	High		AGYYDQVAADGK	CB06.raw	Unambiguous	1	1	MPN400		CID	1	0	1	1	4.52358			0	23.0386	200	2	629.293	1257.58	2.80006	36.7349	2929	2929	MS2	0/0
	High		NVNKDNDTVYAALK	CB06.raw	Unambiguous	1	1	MPN400		CID	1	0	1	1	4.03632			1	2.83587	200	2	782.905	1564.8	3.93703	37.0693	2992	2992	MS2	0/0
	High		AGYYDQVAADGK	CB06.raw	Unambiguous	1	1	MPN400		CID	1	0	1	1	3.85931			0	47.1356	200	2	629.293	1257.58	3.67367	37.1183	3001	3001	MS2	0/0
	High		NVNKDNDTVYAALK	CB06.raw	Unambiguous	1	1	MPN400		CID	1	0	1	1	3.31376			1	22.0451	200	2	782.904	1564.8	2.68887	37.4365	3061	3061	MS2	0/0
	High		AGYYDQVAADGK	CB06.raw	Unambiguous	1	1	MPN400		CID	1	0	1	1	3.50709			0	32.9506	200	2	629.293	1257.58	2.89713	37.486	3070	3070	MS2	0/0
	High		NVNKDNDTVYAALK	CB06.raw	Unambiguous	1	1	MPN400		CID	1	0	1	1	3.7662			1	11.8411	200	2	782.905	1564.8	3.85902	37.783	3126	3126	MS2	0/0
	High		NVNKDNDTVYAALK	CB06.raw	Unambiguous	1	1	MPN400		CID	1	0	1	1	3.65804			1	14.5981	200	3	522.272	1564.8	3.03132	37.8475	3138	3138	MS2	0/0
	High		AGYYDQVAADGK	CB06.raw	Unambiguous	1	1	MPN400		CID	1	0	1	1	3.92688			0	29.1712	200	2	629.292	1257.58	2.21766	37.8737	3143	3143	MS2	0/0
	High		AGYYDQVAADGK	CB06.raw	Unambiguous	1	1	MPN400		CID	1	0	1	1	3.67829			0	0	200	2	629.294	1257.58	4.15901	37.9666	3160	3160	MS2	0/0
	High		NVNKDNDTVYAALK	CB06.raw	Unambiguous	1	1	MPN400		CID	1	0	1	1	2.97692			1	36.445	200	2	782.904	1564.8	2.61086	38.7723	3311	3311	MS2	0/0
	High		NVNKDNDTVYAALK	CB06.raw	Unambiguous	1	1	MPN400		CID	1	0	1	1	3.00344			1	26.8326	200	2	782.905	1564.8	3.78101	40.0668	3546	3546	MS2	0/0
	High		NVNKDNDTVYAALK	CB06.raw	Unambiguous	1	1	MPN400		CID	1	0	1	1	2.94742			1	0	200	2	782.905	1564.8	3.46897	40.2724	3583	3583	MS2	0/0
	High		LQSGETLIASGR	CB06.raw	Unambiguous	1	1	MPN400		CID	1	0	1	1	3.08487			0	0	200	2	616.338	1231.67	4.12915	42.8818	4063	4063	MS2	0/0
	High		LQSGETLIASGR	CB06.raw	Unambiguous	1	1	MPN400		CID	1	0	1	1	3.2882			0	2.82274	4	2	616.338	1231.67	3.63361	43.2303	4128	4128	MS2	0/0
	High		IKQGNTDGINLNLK	CB06.raw	Unambiguous	1	1	MPN400		CID	1	0	1	1	4.37607			1	0	200	3	509.956	1527.85	2.83722	43.3811	4158	4158	MS2	0/0
	High		IKQGNTDGINLNLK	CB06.raw	Unambiguous	1	1	MPN400		CID	1	0	1	1	4.0686			1	0	200	2	764.431	1527.86	4.34407	43.4664	4174	4174	MS2	0/0
	High		KVSIYGDYHSINVAK	CB06.raw	Unambiguous	1	1	MPN400		CID	1	0	1	1	4.4731			1	3.72957	154	3	565.304	1693.9	3.17142	43.5209	4184	4184	MS2	0/0
	High		LQSGETLIASGR	CB06.raw	Unambiguous	1	1	MPN400		CID	1	0	1	1	3.59576			0	1.47852	57	2	616.338	1231.67	3.33628	43.5962	4198	4198	MS2	0/0
	High		KVSIYGDYHSINVAK	CB06.raw	Unambiguous	1	1	MPN400		CID	1	0	1	1	4.14806			1	6.42504	200	3	565.304	1693.9	3.06332	43.9175	4259	4259	MS2	0/0
	High		LQSGETLIASGR	CB06.raw	Unambiguous	1	1	MPN400		CID	1	0	1	1	3.57533			0	4.97392	182	2	616.338	1231.67	3.33628	43.9723	4269	4269	MS2	0/0
	High		LQSGETLIASGR	CB06.raw	Unambiguous	1	1	MPN400		CID	1	0	1	1	3.6033			0	2.20525	200	2	616.338	1231.67	3.5345	44.3384	4337	4337	MS2	0/0
	High		YYQSTEYFNNR	CB06.raw	Unambiguous	1	1	MPN400		CID	1	0	1	1	3.91808			0	27.882	200	2	742.829	1484.65	4.35725	44.3436	4338	4338	MS2	0/0
	High		KVSIYGDYHSINVAK	CB06.raw	Unambiguous	1	1	MPN400		CID	1	0	1	1	3.93826			1	3.10639	200	3	565.303	1693.9	2.84713	44.6655	4398	4398	MS2	0/0
	High		YYQSTEYFNNR	CB06.raw	Unambiguous	1	1	MPN400		CID	1	0	1	1	4.18988			0	2.44768	12	2	742.828	1484.65	2.6306	44.7415	4412	4412	MS2	0/0
	High		LQSGETLIASGR	CB06.raw	Unambiguous	1	1	MPN400		CID	1	0	1	1	3.60926			0	0	200	2	616.337	1231.67	2.74162	44.7648	4417	4417	MS2	0/0
	High		IKQGNTDGINLNLK	CB06.raw	Unambiguous	1	1	MPN400		CID	1	0	1	1	4.48803			1	12.1357	200	3	509.956	1527.85	2.29792	44.8448	4432	4432	MS2	0/0
	High		YYQSTEYFNNR	CB06.raw	Unambiguous	1	1	MPN400		CID	1	0	1	1	3.9758			0	8.80209	50	2	742.828	1484.65	3.04171	45.1021	4480	4480	MS2	0/0
	High		LQSGETLIASGR	CB06.raw	Unambiguous	1	1	MPN400		CID	1	0	1	1	3.46111			0	0	200	2	616.338	1231.67	3.73272	45.1154	4483	4483	MS2	0/0
	High		SKLNSISLTDGGYR	CB06.raw	Unambiguous	1	1	MPN400		CID	1	0	1	1	3.81			1	37.2058	200	3	504.268	1510.79	3.22772	45.143	4488	4488	MS2	0/0
	High		SKLNSISLTDGGYR	CB06.raw	Unambiguous	1	1	MPN400		CID	1	0	1	1	4.47027			1	3.47271	200	2	755.899	1510.79	3.07502	45.3319	4522	4522	MS2	0/0
	High		YYQSTEYFNNR	CB06.raw	Unambiguous	1	1	MPN400		CID	1	0	1	1	3.9038			0	5.7876	70	2	742.828	1484.65	3.53504	45.4518	4544	4544	MS2	0/0
	High		LQSGETLIASGR	CB06.raw	Unambiguous	1	1	MPN400		CID	1	0	1	1	3.20852			0	3.8181	200	2	616.338	1231.67	4.42648	45.4655	4547	4547	MS2	0/0
	High		SKLNSISLTDGGYR	CB06.raw	Unambiguous	1	1	MPN400		CID	1	0	1	1	3.64347			1	24.731	154	3	504.268	1510.79	3.10652	45.5037	4554	4554	MS2	0/0
	High		YYQSTEYFNNR	CB06.raw	Unambiguous	1	1	MPN400		CID	1	0	1	1	4.20507			0	2.26543	107	2	742.828	1484.65	2.6306	45.792	4607	4607	MS2	0/0
	High		LQSGETLIASGR	CB06.raw	Unambiguous	1	1	MPN400		CID	1	0	1	1	3.46437			0	10.4874	200	2	616.337	1231.67	2.84073	45.8165	4612	4612	MS2	0/0
	High		YYQSTEYFNNR	CB06.raw	Unambiguous	1	1	MPN400		CID	1	0	1	1	4.36111			0	2.43127	133	2	742.828	1484.65	3.04171	46.1583	4677	4677	MS2	0/0
	High		LQSGETLIASGR	CB06.raw	Unambiguous	1	1	MPN400		CID	1	0	1	1	3.1064			0	5.26621	200	2	616.337	1231.67	2.5434	46.2037	4686	4686	MS2	0/0
	High		YYQSTEYFNNR	CB06.raw	Unambiguous	1	1	MPN400		CID	1	0	1	1	4.44271			0	3.64117	196	2	742.828	1484.65	3.7817	46.5219	4746	4746	MS2	0/0
	High		LQSGETLIASGR	CB06.raw	Unambiguous	1	1	MPN400		CID	1	0	1	1	2.92744			0	4.27753	200	2	616.338	1231.67	4.03004	46.5526	4752	4752	MS2	0/0
	High		AVSDIYIR	CB06.raw	Unambiguous	1	1	MPN400		CID	1	0	1	1	3.03197			0	12.5598	200	2	468.763	936.518	3.25742	46.6014	4761	4761	MS2	0/0
	High		YYQSTEYFNNR	CB06.raw	Unambiguous	1	1	MPN400		CID	1	0	1	1	4.30266			0	2.07113	200	2	742.829	1484.65	4.02837	46.8826	4815	4815	MS2	0/0
	High		LQSGETLIASGR	CB06.raw	Unambiguous	1	1	MPN400		CID	1	0	1	1	3.36234			0	0	200	2	616.339	1231.67	5.12025	46.934	4825	4825	MS2	0/0
	High		YYQSTEYFNNR	CB06.raw	Unambiguous	1	1	MPN400		CID	1	0	1	1	4.51048			0	5.69576	200	2	742.828	1484.65	3.37059	47.2514	4886	4886	MS2	0/0
	High		LQSGETLIASGR	CB06.raw	Unambiguous	1	1	MPN400		CID	1	0	1	1	3.26694			0	6.22392	200	2	616.338	1231.67	3.63361	47.2827	4892	4892	MS2	0/0
	High		YYQSTEYFNNR	CB06.raw	Unambiguous	1	1	MPN400		CID	1	0	1	1	4.05641			0	8.89425	200	2	742.828	1484.65	3.53504	47.623	4955	4955	MS2	0/0
	High		AVSDIYIR	CB06.raw	Unambiguous	1	1	MPN400		CID	1	0	1	1	2.9441			0	11.2841	200	2	468.763	936.519	4.03949	48.0207	5029	5029	MS2	0/0
	High		YYQSTEYFNNR	CB06.raw	Unambiguous	1	1	MPN400		CID	1	0	1	1	4.23239			0	8.21832	200	2	742.829	1484.65	4.02837	48.0257	5030	5030	MS2	0/0
	High		YYQSTEYFNNR	CB06.raw	Unambiguous	1	1	MPN400		CID	1	0	1	1	4.22507			0	34.9223	200	2	742.828	1484.65	3.37059	48.8685	5188	5188	MS2	0/0
	High		YYQSTEYFNNR	CB06.raw	Unambiguous	1	1	MPN400		CID	1	0	1	1	4.65262			0	9.38843	200	2	742.828	1484.65	3.53504	48.9438	5202	5202	MS2	0/0
	High		YYQSTEYFNNR	CB06.raw	Unambiguous	1	1	MPN400		CID	1	0	1	1	4.33296			0	21.4945	200	2	742.828	1484.65	3.37059	49.2964	5268	5268	MS2	0/0
	High		FESPQEQVALK	CB06.raw	Unambiguous	1	1	MPN400		CID	1	0	1	1	3.46666			0	26.6862	200	2	638.334	1275.66	2.20505	50.3801	5471	5471	MS2	0/0
	High		FESPQEQVALK	CB06.raw	Unambiguous	1	1	MPN400		CID	1	0	1	1	3.32266			0	0	84	2	638.335	1275.66	2.97059	51.4443	5676	5676	MS2	0/0
	High		YYQSTEYFNNR	CB06.raw	Unambiguous	1	1	MPN400		CID	1	0	1	1	4.19719			0	29.6429	200	2	742.828	1484.65	3.20615	51.4475	5677	5677	MS2	0/0
	High		YYQSTEYFNNR	CB06.raw	Unambiguous	1	1	MPN400		CID	1	0	1	1	4.23872			0	27.8378	200	2	742.828	1484.65	2.79504	51.8559	5754	5754	MS2	0/0
	High		YYQSTEYFNNR	CB06.raw	Unambiguous	1	1	MPN400		CID	1	0	1	1	4.07348			0	36.0752	200	2	742.828	1484.65	2.87727	51.9233	5767	5767	MS2	0/0
	High		VNENYYPGASAYEAER	CB06.raw	Unambiguous	1	1	MPN400		CID	1	0	1	1	3.38238			0	12.8149	200	2	916.912	1832.82	4.40125	52.0258	5786	5786	MS2	0/0
	High		VNENYYPGASAYEAER	CB06.raw	Unambiguous	1	1	MPN400		CID	1	0	1	1	3.3931			0	10.1597	200	2	916.91	1832.81	2.07017	52.0907	5798	5798	MS2	0/0
	High		FESPQEQVALK	CB06.raw	Unambiguous	1	1	MPN400		CID	1	0	1	1	3.12754			0	9.08449	200	2	638.335	1275.66	3.54473	52.2002	5818	5818	MS2	0/0
	High		YYQSTEYFNNR	CB06.raw	Unambiguous	1	1	MPN400		CID	1	0	1	1	3.86505			0	13.0597	200	2	742.828	1484.65	2.87727	52.2902	5835	5835	MS2	0/0
	High		YYQSTEYFNNR	CB06.raw	Unambiguous	1	1	MPN400		CID	1	0	1	1	4.45996			0	36.327	200	2	742.827	1484.65	1.64394	52.4732	5869	5869	MS2	0/0
	High		YYQSTEYFNNR	CB06.raw	Unambiguous	1	1	MPN400		CID	1	0	1	1	4.1133			0	13.7121	200	2	742.828	1484.65	3.04171	52.6972	5911	5911	MS2	0/0
	High		LDRENVFQEIR	CB06.raw	Unambiguous	1	1	MPN400		CID	1	0	1	1	3.69139			1	3.09354	157	3	473.586	1418.74	2.48873	53.0588	5978	5978	MS2	0/0
	High		LDRENVFQEIR	CB06.raw	Unambiguous	1	1	MPN400		CID	1	0	1	1	3.23496			1	0	200	2	709.877	1418.75	5.31605	53.0684	5980	5980	MS2	0/0
	High		VNENYYPGASAYEAER	CB06.raw	Unambiguous	1	1	MPN400		CID	1	0	1	1	4.51892			0	0.647541	178	2	916.911	1832.81	3.40222	53.3119	6026	6026	MS2	0/0
	High		VNENYYPGASAYEAER	CB06.raw	Unambiguous	1	1	MPN400		CID	1	0	1	1	4.56633			0	10.0365	170	3	611.61	1832.81	3.19507	53.3758	6038	6038	MS2	0/0
	High		YYQSTEYFNNR	CB06.raw	Unambiguous	1	1	MPN400		CID	1	0	1	1	4.14822			0	39.8782	200	2	742.826	1484.65	0.821725	53.4127	6045	6045	MS2	0/0
	High		LDRENVFQEIR	CB06.raw	Unambiguous	1	1	MPN400		CID	1	0	1	1	3.67461			1	1.2716	15	3	473.586	1418.74	3.19857	53.4566	6053	6053	MS2	0/0
	High		YYQSTEYFNNR	CB06.raw	Unambiguous	1	1	MPN400		CID	1	0	1	1	3.65087			0	30.9891	200	2	742.826	1484.64	0.492838	53.5099	6064	6064	MS2	0/0
	High		VNENYYPGASAYEAER	CB06.raw	Unambiguous	1	1	MPN400		CID	1	0	1	1	5.36769			0	1.40317	13	2	916.912	1832.82	4.20145	53.7058	6101	6101	MS2	0/0
	High		FESPQEQVALK	CB06.raw	Unambiguous	1	1	MPN400		CID	1	0	1	1	2.98272			0	0	200	2	638.336	1275.66	4.88441	53.7171	6104	6104	MS2	0/0
	High		VNENYYPGASAYEAER	CB06.raw	Unambiguous	1	1	MPN400		CID	1	0	1	1	4.91973			0	6.502	99	3	611.61	1832.82	3.59469	53.7765	6115	6115	MS2	0/0
	High		YYQSTEYFNNR	CB06.raw	Unambiguous	1	1	MPN400		CID	1	0	1	1	4.00667			0	12.7738	200	2	742.828	1484.65	2.6306	53.8125	6122	6122	MS2	0/0
	High		LDRENVFQEIR	CB06.raw	Unambiguous	1	1	MPN400		CID	1	0	1	1	3.96949			1	1.09481	57	3	473.586	1418.74	3.45669	53.8615	6131	6131	MS2	0/0
	High		LDRENVFQEIR	CB06.raw	Unambiguous	1	1	MPN400		CID	1	0	1	1	3.37073			1	1.55317	200	2	709.876	1418.74	3.93939	53.8644	6132	6132	MS2	0/0
	High		VNENYYPGASAYEAER	CB06.raw	Unambiguous	1	1	MPN400		CID	1	0	1	1	5.14623			0	0.997003	52	2	916.911	1832.81	2.936	54.0713	6171	6171	MS2	0/0
	High		VNENYYPGASAYEAER	CB06.raw	Unambiguous	1	1	MPN400		CID	1	0	1	1	3.71584			0	33.2273	200	3	611.61	1832.82	3.9943	54.1837	6192	6192	MS2	0/0
	High		YYQSTEYFNNR	CB06.raw	Unambiguous	1	1	MPN400		CID	1	0	1	1	4.29258			0	4.20855	200	2	742.828	1484.65	3.61726	54.1943	6194	6194	MS2	0/0
	High		LDRENVFQEIR	CB06.raw	Unambiguous	1	1	MPN400		CID	1	0	1	1	3.90396			1	0.409382	111	3	473.586	1418.74	3.32763	54.2643	6207	6207	MS2	0/0
	High		LDRENVFQEIR	CB06.raw	Unambiguous	1	1	MPN400		CID	1	0	1	1	2.94044			1	8.79835	200	2	709.876	1418.74	3.85335	54.2735	6209	6209	MS2	0/0
	High		VNENYYPGASAYEAER	CB06.raw	Unambiguous	1	1	MPN400		CID	1	0	1	1	4.94646			0	1.17148	121	2	916.911	1832.81	3.33562	54.4335	6239	6239	MS2	0/0
	High		YYQSTEYFNNR	CB06.raw	Unambiguous	1	1	MPN400		CID	1	0	1	1	3.67598			0	11.2632	200	2	742.829	1484.65	3.94614	54.5294	6257	6257	MS2	0/0
	High		LDRENVFQEIR	CB06.raw	Unambiguous	1	1	MPN400		CID	1	0	1	1	3.9512			1	0	149	3	473.586	1418.74	2.48873	54.6345	6277	6277	MS2	0/0
	High		STDKFQPVIGSVTDmSK	CB06.raw	Unambiguous	1	1	MPN400	M15(Oxidation)	CID	1	0	1	1	3.46998			1	2.06691	200	3	619.31	1855.92	2.65434	54.7283	6295	6295	MS2	0/0
	High		VNENYYPGASAYEAER	CB06.raw	Unambiguous	1	1	MPN400		CID	1	0	1	1	4.92463			0	0	173	2	916.911	1832.81	3.0026	54.8033	6309	6309	MS2	0/0
	High		STDKFQPVIGSVTDmSK	CB06.raw	Unambiguous	1	1	MPN400	M15(Oxidation)	CID	1	0	1	1	4.73384			1	0.977734	200	2	928.462	1855.92	2.95757	54.8082	6310	6310	MS2	0/0
	High		YYQSTEYFNNR	CB06.raw	Unambiguous	1	1	MPN400		CID	1	0	1	1	3.38742			0	18.1626	200	2	742.828	1484.65	3.28837	54.9108	6329	6329	MS2	0/0
	High		QGNTDGINLNLK	CB06.raw	Unambiguous	1	1	MPN400		CID	1	0	1	1	3.18561			0	2.23507	9	2	643.841	1286.67	3.80126	55.0518	6355	6355	MS2	0/0
	High		STDKFQPVIGSVTDmSK	CB06.raw	Unambiguous	1	1	MPN400	M15(Oxidation)	CID	1	0	1	1	3.90536			1	1.88393	11	3	619.311	1855.92	4.13424	55.0538	6356	6356	MS2	0/0
	High		STDKFQPVIGSVTDmSK	CB06.raw	Unambiguous	1	1	MPN400	M15(Oxidation)	CID	1	0	1	1	4.23932			1	0	170	2	928.461	1855.92	2.56293	55.2016	6384	6384	MS2	0/0
	High		VNENYYPGASAYEAER	CB06.raw	Unambiguous	1	1	MPN400		CID	1	0	1	1	4.94171			0	1.85373	200	2	916.911	1832.81	2.8694	55.2065	6385	6385	MS2	0/0
	High		YYQSTEYFNNR	CB06.raw	Unambiguous	1	1	MPN400		CID	1	0	1	1	3.90149			0	5.10783	200	2	742.828	1484.65	3.28837	55.3009	6403	6403	MS2	0/0
	High		STDKFQPVIGSVTDmSK	CB06.raw	Unambiguous	1	1	MPN400	M15(Oxidation)	CID	1	0	1	1	4.50371			1	1.57659	52	3	619.31	1855.92	2.85166	55.4235	6426	6426	MS2	0/0
	High		LDRENVFQEIR	CB06.raw	Unambiguous	1	1	MPN400		CID	1	0	1	1	3.87725			1	1.22396	200	3	473.586	1418.74	2.48873	55.4266	6427	6427	MS2	0/0
	High		VNENYYPGASAYEAER	CB06.raw	Unambiguous	1	1	MPN400		CID	1	0	1	1	5.1956			0	0.784976	200	2	916.911	1832.81	2.936	55.6008	6459	6459	MS2	0/0
	High		STDKFQPVIGSVTDmSK	CB06.raw	Unambiguous	1	1	MPN400	M15(Oxidation)	CID	1	0	1	1	3.30885			1	7.24571	200	2	928.462	1855.92	3.6153	55.6062	6460	6460	MS2	0/0
	High		YYQSTEYFNNR	CB06.raw	Unambiguous	1	1	MPN400		CID	1	0	1	1	3.91153			0	8.76884	200	2	742.829	1484.65	4.35725	55.6762	6473	6473	MS2	0/0
	High		DNDTVYAALK	CB06.raw	Unambiguous	1	1	MPN400		CID	1	0	1	1	3.72708			0	11.7175	200	2	555.28	1109.55	4.32636	55.7411	6485	6485	MS2	0/0
	High		STDKFQPVIGSVTDmSK	CB06.raw	Unambiguous	1	1	MPN400	M15(Oxidation)	CID	1	0	1	1	4.91745			1	3.38617	200	3	619.311	1855.92	4.33156	55.8005	6496	6496	MS2	0/0
	High		LDRENVFQEIR	CB06.raw	Unambiguous	1	1	MPN400		CID	1	0	1	1	3.57134			1	0	200	3	473.586	1418.74	3.77935	55.8113	6498	6498	MS2	0/0
	High		STDKFQPVIGSVTDmSK	CB06.raw	Unambiguous	1	1	MPN400	M15(Oxidation)	CID	1	0	1	1	3.75152			1	7.17552	200	2	928.464	1855.92	5.72004	55.8273	6501	6501	MS2	0/0
	High		VSIYGDYHSINVAK	CB06.raw	Unambiguous	1	1	MPN400		CID	1	0	1	1	4.01243			0	7.2782	200	2	783.404	1565.8	3.2441	55.8958	6514	6514	MS2	0/0
	High		FESPQEQVALK	CB06.raw	Unambiguous	1	1	MPN400		CID	1	0	1	1	3.03309			0	9.8909	200	2	638.336	1275.66	4.78872	55.9429	6523	6523	MS2	0/0
	High		VNENYYPGASAYEAER	CB06.raw	Unambiguous	1	1	MPN400		CID	1	0	1	1	5.03632			0	0	200	2	916.911	1832.81	3.33562	55.9817	6531	6531	MS2	0/0
	High		DNDTVYAALK	CB06.raw	Unambiguous	1	1	MPN400		CID	1	0	1	1	3.79102			0	1.53385	6	2	555.279	1109.55	3.55624	56.1313	6559	6559	MS2	0/0
	High		STDKFQPVIGSVTDmSK	CB06.raw	Unambiguous	1	1	MPN400	M15(Oxidation)	CID	1	0	1	1	4.38084			1	3.266	200	3	619.31	1855.92	3.34496	56.2101	6575	6575	MS2	0/0
	High		VSIYGDYHSINVAK	CB06.raw	Unambiguous	1	1	MPN400		CID	1	0	1	1	3.82409			0	1.54253	91	2	783.404	1565.8	3.47798	56.2804	6589	6589	MS2	0/0
	High		DNDTVYAALK	CB06.raw	Unambiguous	1	1	MPN400		CID	1	0	1	1	3.66059			0	0.850496	169	2	555.279	1109.55	3.22619	56.525	6636	6636	MS2	0/0
	High		YYQSTEYFNNR	CB06.raw	Unambiguous	1	1	MPN400		CID	1	0	1	1	2.95976			0	47.2963	200	2	742.827	1484.65	2.38394	56.551	6641	6641	MS2	0/0
	High		VNENYYPGASAYEAER	CB06.raw	Unambiguous	1	1	MPN400		CID	1	0	1	1	4.79382			0	6.00798	200	2	916.912	1832.82	3.93504	56.6106	6652	6652	MS2	0/0
	High		VSIYGDYHSINVAK	CB06.raw	Unambiguous	1	1	MPN400		CID	1	0	1	1	4.21845			0	3.67875	200	2	783.404	1565.8	3.40002	56.7097	6671	6671	MS2	0/0
	High		STDKFQPVIGSVTDmSK	CB06.raw	Unambiguous	1	1	MPN400	M15(Oxidation)	CID	1	0	1	1	5.06088			1	18.3855	200	3	619.311	1855.92	3.44362	56.8594	6699	6699	MS2	0/0
	High		DNDTVYAALK	CB06.raw	Unambiguous	1	1	MPN400		CID	1	0	1	1	3.53024			0	14.2088	200	2	555.279	1109.55	3.11617	56.909	6708	6708	MS2	0/0
	High		YYQSTEYFNNR	CB06.raw	Unambiguous	1	1	MPN400		CID	1	0	1	1	3.09743			0	9.53012	200	2	742.828	1484.65	3.20615	56.914	6709	6709	MS2	0/0
	High		VNENYYPGASAYEAER	CB06.raw	Unambiguous	1	1	MPN400		CID	1	0	1	1	5.2079			0	4.14092	200	2	916.911	1832.82	3.53542	56.9791	6721	6721	MS2	0/0
	High		LDRENVFQEIR	CB06.raw	Unambiguous	1	1	MPN400		CID	1	0	1	1	3.48424			1	3.76475	200	3	473.586	1418.74	3.32763	56.9846	6722	6722	MS2	0/0
	High		VSIYGDYHSINVAK	CB06.raw	Unambiguous	1	1	MPN400		CID	1	0	1	1	4.15409			0	6.74592	200	2	783.404	1565.8	3.2441	57.0852	6741	6741	MS2	0/0
	High		DNDTVYAALK	CB06.raw	Unambiguous	1	1	MPN400		CID	1	0	1	1	3.43468			0	3.85389	200	2	555.279	1109.55	3.22619	57.2415	6770	6770	MS2	0/0
	High		YYQSTEYFNNR	CB06.raw	Unambiguous	1	1	MPN400		CID	1	0	1	1	3.67161			0	24.0464	200	2	742.829	1484.65	3.86392	57.2574	6773	6773	MS2	0/0
	High		VNENYYPGASAYEAER	CB06.raw	Unambiguous	1	1	MPN400		CID	1	0	1	1	4.6069			0	0	200	2	916.911	1832.82	3.66863	57.327	6786	6786	MS2	0/0
	High		VSIYGDYHSINVAK	CB06.raw	Unambiguous	1	1	MPN400		CID	1	0	1	1	3.72273			0	16.4821	200	2	783.404	1565.8	3.6339	57.4283	6805	6805	MS2	0/0
	High		YYQSTEYFNNR	CB06.raw	Unambiguous	1	1	MPN400		CID	1	0	1	1	3.96335			0	51.1195	200	2	742.827	1484.65	2.13727	57.6355	6844	6844	MS2	0/0
	High		VNENYYPGASAYEAER	CB06.raw	Unambiguous	1	1	MPN400		CID	1	0	1	1	4.56894			0	3.11723	200	2	916.91	1832.81	2.60299	57.6819	6853	6853	MS2	0/0
	High		LDRENVFQEIR	CB06.raw	Unambiguous	1	1	MPN400		CID	1	0	1	1	3.9549			1	7.11748	200	3	473.586	1418.74	2.55326	57.6928	6855	6855	MS2	0/0
	High		VSIYGDYHSINVAK	CB06.raw	Unambiguous	1	1	MPN400		CID	1	0	1	1	3.73692			0	12.2402	200	2	783.404	1565.8	3.16614	57.7571	6867	6867	MS2	0/0
	High		DINLHLEETYTHGGNTmYR	CB06.raw	Unambiguous	1	1	MPN400	M17(Oxidation)	CID	1	0	1	1	3.96761			0	25.2283	200	3	760.687	2280.05	4.61836	57.8866	6891	6891	MS2	0/0
	High		QGNTDGINLNLK	CB06.raw	Unambiguous	1	1	MPN400		CID	1	0	1	1	3.51144			0	0	200	2	643.841	1286.67	3.04228	57.9252	6898	6898	MS2	0/0
	High		YYQSTEYFNNR	CB06.raw	Unambiguous	1	1	MPN400		CID	1	0	1	1	4.05065			0	25.1481	200	2	742.83	1484.65	5.3439	57.9618	6905	6905	MS2	0/0
	High		VNENYYPGASAYEAER	CB06.raw	Unambiguous	1	1	MPN400		CID	1	0	1	1	4.4524			0	0	200	2	916.91	1832.81	2.66959	58.1029	6931	6931	MS2	0/0
	High		LNSISLTDGGYR	CB06.raw	Unambiguous	1	1	MPN400		CID	1	0	1	1	3.96967			0	3.0019	25	2	648.335	1295.66	3.52755	58.1834	6946	6946	MS2	0/0
	High		DINLHLEETYTHGGNTmYR	CB06.raw	Unambiguous	1	1	MPN400	M17(Oxidation)	CID	1	0	1	1	4.53343			0	7.85621	200	2	1140.53	2280.04	3.60703	58.2215	6954	6954	MS2	0/0
	High		DINLHLEETYTHGGNTmYR	CB06.raw	Unambiguous	1	1	MPN400	M17(Oxidation)	CID	1	0	1	1	3.97825			0	1.32071	19	3	760.686	2280.04	3.09252	58.2601	6961	6961	MS2	0/0
	High		YYQSTEYFNNR	CB06.raw	Unambiguous	1	1	MPN400		CID	1	0	1	1	3.18196			0	40.6513	200	2	742.828	1484.65	3.12393	58.4085	6990	6990	MS2	0/0
	High		YYQSTEYFNNR	CB06.raw	Unambiguous	1	1	MPN400		CID	1	0	1	1	3.77506			0	13.551	200	2	742.83	1484.65	5.17946	58.5403	7015	7015	MS2	0/0
	High		LNSISLTDGGYR	CB06.raw	Unambiguous	1	1	MPN400		CID	1	0	1	1	3.70682			0	2.99904	37	2	648.335	1295.66	2.96226	58.5953	7025	7025	MS2	0/0
	High		DINLHLEETYTHGGNTmYR	CB06.raw	Unambiguous	1	1	MPN400	M17(Oxidation)	CID	1	0	1	1	3.87623			0	2.20632	88	3	760.685	2280.04	2.69098	58.6783	7041	7041	MS2	0/0
	High		VNENYYPGASAYEAER	CB06.raw	Unambiguous	1	1	MPN400		CID	1	0	1	1	4.29026			0	66.9758	200	2	916.911	1832.81	3.0026	58.789	7062	7062	MS2	0/0
	High		YYQSTEYFNNR	CB06.raw	Unambiguous	1	1	MPN400		CID	1	0	1	1	3.63904			0	30.3074	200	2	742.827	1484.65	1.89061	58.8264	7069	7069	MS2	0/0
	High		VSIYGDYHSINVAK	CB06.raw	Unambiguous	1	1	MPN400		CID	1	0	1	1	3.80339			0	21.0379	200	2	783.404	1565.8	2.93226	58.8924	7081	7081	MS2	0/0
	High		LNSISLTDGGYR	CB06.raw	Unambiguous	1	1	MPN400		CID	1	0	1	1	3.71417			0	8.17486	170	2	648.335	1295.66	3.15069	58.9373	7089	7089	MS2	0/0
	High		DINLHLEETYTHGGNTmYR	CB06.raw	Unambiguous	1	1	MPN400	M17(Oxidation)	CID	1	0	1	1	4.2001			0	4.27708	180	3	760.685	2280.04	3.01221	59.0236	7105	7105	MS2	0/0
	High		VNENYYPGASAYEAER	CB06.raw	Unambiguous	1	1	MPN400		CID	1	0	1	1	4.51524			0	0	200	2	916.912	1832.82	3.93504	59.1288	7125	7125	MS2	0/0
	High		YYQSTEYFNNR	CB06.raw	Unambiguous	1	1	MPN400		CID	1	0	1	1	3.51943			0	16.0873	200	2	742.828	1484.65	3.28837	59.1342	7126	7126	MS2	0/0
	High		VSIYGDYHSINVAK	CB06.raw	Unambiguous	1	1	MPN400		CID	1	0	1	1	3.11809			0	28.4637	200	2	783.406	1565.8	5.50494	59.2622	7150	7150	MS2	0/0
	High		LNSISLTDGGYR	CB06.raw	Unambiguous	1	1	MPN400		CID	1	0	1	1	3.90167			0	13.0305	200	2	648.335	1295.66	2.86805	59.2796	7153	7153	MS2	0/0
	High		VSIYGDYHSINVAK	CB06.raw	Unambiguous	1	1	MPN400		CID	1	0	1	1	2.96673			0	12.4015	200	2	783.405	1565.8	4.0237	59.3539	7167	7167	MS2	0/0
	High		DINLHLEETYTHGGNTmYR	CB06.raw	Unambiguous	1	1	MPN400	M17(Oxidation)	CID	1	0	1	1	3.77988			0	2.48272	200	3	760.685	2280.04	2.20913	59.3659	7169	7169	MS2	0/0
	High		VNENYYPGASAYEAER	CB06.raw	Unambiguous	1	1	MPN400		CID	1	0	1	1	4.78411			0	32.3321	200	2	916.911	1832.81	3.06921	59.4727	7189	7189	MS2	0/0
	High		YYQSTEYFNNR	CB06.raw	Unambiguous	1	1	MPN400		CID	1	0	1	1	2.98758			0	62.7964	200	2	742.827	1484.65	2.21949	59.4891	7192	7192	MS2	0/0
	High		LNSISLTDGGYR	CB06.raw	Unambiguous	1	1	MPN400		CID	1	0	1	1	3.40116			0	12.1304	200	2	648.335	1295.66	2.49119	59.6211	7217	7217	MS2	0/0
	High		DINLHLEETYTHGGNTmYR	CB06.raw	Unambiguous	1	1	MPN400	M17(Oxidation)	CID	1	0	1	1	4.27379			0	5.84223	200	3	760.685	2280.04	2.9319	59.7132	7234	7234	MS2	0/0
	High		VNENYYPGASAYEAER	CB06.raw	Unambiguous	1	1	MPN400		CID	1	0	1	1	4.70562			0	0	200	2	916.91	1832.81	2.40318	59.8067	7251	7251	MS2	0/0
	High		YYQSTEYFNNR	CB06.raw	Unambiguous	1	1	MPN400		CID	1	0	1	1	3.3655			0	17.587	200	2	742.829	1484.65	4.35725	59.8383	7257	7257	MS2	0/0
	High		YYQSTEYFNNR	CB06.raw	Unambiguous	1	1	MPN400		CID	1	0	1	1	3.27857			0	39.7407	200	2	742.828	1484.65	2.87727	59.9495	7278	7278	MS2	0/0
	High		LNSISLTDGGYR	CB06.raw	Unambiguous	1	1	MPN400		CID	1	0	1	1	3.34208			0	7.34714	200	2	648.336	1295.66	3.99862	59.9673	7281	7281	MS2	0/0
	High		SEIDLGDGSNFR	CB06.raw	Unambiguous	1	1	MPN400		CID	1	0	1	1	3.81371			0	19.5974	200	2	655.307	1309.61	3.2815	59.9992	7287	7287	MS2	0/0
	High		VNENYYPGASAYEAER	CB06.raw	Unambiguous	1	1	MPN400		CID	1	0	1	1	5.03874			0	6.47962	200	2	916.911	1832.81	3.06921	60.1627	7317	7317	MS2	0/0
	High		VSIYGDYHSINVAK	CB06.raw	Unambiguous	1	1	MPN400		CID	1	0	1	1	3.98871			0	8.26552	200	2	783.404	1565.8	2.77634	60.1896	7322	7322	MS2	0/0
	High		YYQSTEYFNNR	CB06.raw	Unambiguous	1	1	MPN400		CID	1	0	1	1	3.24658			0	11.4753	200	2	742.828	1484.65	2.79504	60.2598	7335	7335	MS2	0/0
	High		VSIYGDYHSINVAK	CB06.raw	Unambiguous	1	1	MPN400		CID	1	0	1	1	2.93947			0	57.6923	200	2	783.405	1565.8	3.78982	60.3015	7343	7343	MS2	0/0
	High		LNSISLTDGGYR	CB06.raw	Unambiguous	1	1	MPN400		CID	1	0	1	1	3.71067			0	6.81708	200	2	648.336	1295.66	4.09283	60.3191	7346	7346	MS2	0/0
	High		SEIDLGDGSNFR	CB06.raw	Unambiguous	1	1	MPN400		CID	1	0	1	1	3.93767			0	7.02454	200	2	655.306	1309.61	2.81544	60.3243	7347	7347	MS2	0/0
	High		YYQSTEYFNNR	CB06.raw	Unambiguous	1	1	MPN400		CID	1	0	1	1	3.2636			0	39.1043	200	2	742.828	1484.65	3.04171	60.3504	7352	7352	MS2	0/0
	High		DINLHLEETYTHGGNTmYR	CB06.raw	Unambiguous	1	1	MPN400	M17(Oxidation)	CID	1	0	1	1	3.98096			0	5.33729	200	3	760.686	2280.04	3.8956	60.4004	7361	7361	MS2	0/0
	High		YYQSTEYFNNR	CB06.raw	Unambiguous	1	1	MPN400		CID	1	0	1	1	3.0455			0	26.9343	200	2	742.828	1484.65	3.28837	60.6014	7398	7398	MS2	0/0
	High		SEIDLGDGSNFR	CB06.raw	Unambiguous	1	1	MPN400		CID	1	0	1	1	4.56148			0	1.63453	21	2	655.307	1309.61	3.37471	60.6618	7409	7409	MS2	0/0
	High		DINLHLEETYTHGGNTmYR	CB06.raw	Unambiguous	1	1	MPN400	M17(Oxidation)	CID	1	0	1	1	3.98805			0	7.5112	200	3	760.686	2280.04	3.49406	60.7695	7430	7430	MS2	0/0
	High		LNSISLTDGGYR	CB06.raw	Unambiguous	1	1	MPN400		CID	1	0	1	1	3.94832			0	11.5292	95	2	648.336	1295.67	4.84655	60.8319	7442	7442	MS2	0/0
	High		VNENYYPGASAYEAER	CB06.raw	Unambiguous	1	1	MPN400		CID	1	0	1	1	3.77481			0	10.3188	200	2	916.911	1832.81	3.0026	60.9307	7461	7461	MS2	0/0
	High		YYQSTEYFNNR	CB06.raw	Unambiguous	1	1	MPN400		CID	1	0	1	1	3.77746			0	20.8071	200	2	742.83	1484.65	6.08389	61.0011	7474	7474	MS2	0/0
	High		SEIDLGDGSNFR	CB06.raw	Unambiguous	1	1	MPN400		CID	1	0	1	1	4.05613			0	1.79734	17	2	655.307	1309.61	3.09508	61.0341	7480	7480	MS2	0/0
	High		YYQSTEYFNNR	CB06.raw	Unambiguous	1	1	MPN400		CID	1	0	1	1	3.34818			0	21.0937	200	2	742.828	1484.65	3.04171	61.0993	7493	7493	MS2	0/0
	High		FQPVIGSVTDmSK	CB06.raw	Unambiguous	1	1	MPN400	M11(Oxidation)	CID	1	0	1	1	3.44575			0	3.70001	200	2	712.861	1424.71	3.31745	61.2737	7525	7525	MS2	0/0
	High		VNENYYPGASAYEAER	CB06.raw	Unambiguous	1	1	MPN400		CID	1	0	1	1	4.21063			0	0	200	2	916.911	1832.81	3.33562	61.3649	7542	7542	MS2	0/0
	High		SEIDLGDGSNFR	CB06.raw	Unambiguous	1	1	MPN400		CID	1	0	1	1	3.83602			0	1.56957	141	2	655.307	1309.61	3.56113	61.435	7555	7555	MS2	0/0
	High		YYQSTEYFNNR	CB06.raw	Unambiguous	1	1	MPN400		CID	1	0	1	1	3.31833			0	27.1256	200	2	742.827	1484.65	2.21949	61.4973	7567	7567	MS2	0/0
	High		VNENYYPGASAYEAER	CB06.raw	Unambiguous	1	1	MPN400		CID	1	0	1	1	4.05171			0	8.79262	200	2	916.911	1832.81	2.8028	61.628	7591	7591	MS2	0/0
	High		FQPVIGSVTDmSK	CB06.raw	Unambiguous	1	1	MPN400	M11(Oxidation)	CID	1	0	1	1	3.31273			0	1.80521	6	2	712.861	1424.71	3.40313	61.6784	7600	7600	MS2	0/0
	High		QmQGYWAGGYIDR	CB06.raw	Unambiguous	1	1	MPN400	M2(Oxidation)	CID	1	0	1	1	3.26284			0	0	200	2	780.851	1560.69	2.77904	61.8327	7629	7629	MS2	0/0
	High		SEIDLGDGSNFR	CB06.raw	Unambiguous	1	1	MPN400		CID	1	0	1	1	3.8355			0	0	200	2	655.307	1309.61	3.18829	61.8433	7631	7631	MS2	0/0
	High		LNSISLTDGGYR	CB06.raw	Unambiguous	1	1	MPN400		CID	1	0	1	1	3.08716			0	18.7184	200	2	648.336	1295.66	3.71598	61.8592	7634	7634	MS2	0/0
	High		YYQSTEYFNNR	CB06.raw	Unambiguous	1	1	MPN400		CID	1	0	1	1	3.7386			0	30.378	200	2	742.827	1484.65	2.13727	61.8749	7637	7637	MS2	0/0
	High		DINLHLEETYTHGGNTmYR	CB06.raw	Unambiguous	1	1	MPN400	M17(Oxidation)	CID	1	0	1	1	3.51087			0	3.44906	200	3	760.686	2280.04	3.49406	61.9253	7647	7647	MS2	0/0
	High		VNENYYPGASAYEAER	CB06.raw	Unambiguous	1	1	MPN400		CID	1	0	1	1	4.18653			0	8.47814	200	2	916.91	1832.81	1.93696	62.006	7662	7662	MS2	0/0
	High		FQPVIGSVTDmSK	CB06.raw	Unambiguous	1	1	MPN400	M11(Oxidation)	CID	1	0	1	1	3.37597			0	0.616418	48	2	712.86	1424.71	2.63201	62.0868	7677	7677	MS2	0/0
	High		QmQGYWAGGYIDR	CB06.raw	Unambiguous	1	1	MPN400	M2(Oxidation)	CID	1	0	1	1	3.64221			0	1.16634	32	2	780.851	1560.69	2.77904	62.1706	7693	7693	MS2	0/0
	High		SEIDLGDGSNFR	CB06.raw	Unambiguous	1	1	MPN400		CID	1	0	1	1	3.95069			0	5.16165	200	2	655.307	1309.61	3.37471	62.1784	7695	7695	MS2	0/0
	High		LNSISLTDGGYR	CB06.raw	Unambiguous	1	1	MPN400		CID	1	0	1	1	3.52256			0	24.3647	200	2	648.335	1295.66	2.86805	62.1941	7698	7698	MS2	0/0
	High		YYQSTEYFNNR	CB06.raw	Unambiguous	1	1	MPN400		CID	1	0	1	1	3.10635			0	5.19816	200	2	742.828	1484.65	2.6306	62.1993	7699	7699	MS2	0/0
	High		SGNLSFQLYSK	CB06.raw	Unambiguous	1	1	MPN400		CID	1	0	1	1	3.1339			0	31.9261	200	2	622.321	1243.63	2.15957	62.2046	7700	7700	MS2	0/0
	High		VNENYYPGASAYEAER	CB06.raw	Unambiguous	1	1	MPN400		CID	1	0	1	1	3.75731			0	0	200	2	916.911	1832.81	2.936	62.3776	7732	7732	MS2	0/0
	High		FQPVIGSVTDmSK	CB06.raw	Unambiguous	1	1	MPN400	M11(Oxidation)	CID	1	0	1	1	3.50418			0	0	109	2	712.86	1424.71	2.71769	62.4261	7741	7741	MS2	0/0
	High		QmQGYWAGGYIDR	CB06.raw	Unambiguous	1	1	MPN400	M2(Oxidation)	CID	1	0	1	1	3.60774			0	0	116	2	780.851	1560.69	2.46618	62.5102	7757	7757	MS2	0/0
	High		SEIDLGDGSNFR	CB06.raw	Unambiguous	1	1	MPN400		CID	1	0	1	1	3.49642			0	35.1908	200	2	655.307	1309.61	3.09508	62.5177	7759	7759	MS2	0/0
	High		YYQSTEYFNNR	CB06.raw	Unambiguous	1	1	MPN400		CID	1	0	1	1	3.60524			0	40.5366	200	2	742.828	1484.65	3.28837	62.5699	7769	7769	MS2	0/0
	High		TSSTFITPNFK	CB06.raw	Unambiguous	1	1	MPN400		CID	1	0	1	1	3.01484			0	14.4283	200	2	621.823	1242.64	2.55483	62.6266	7780	7780	MS2	0/0
	High		YYQSTEYFNNR	CB06.raw	Unambiguous	1	1	MPN400		CID	1	0	1	1	3.49181			0	13.4648	200	2	742.827	1484.65	2.30172	62.6699	7788	7788	MS2	0/0
	High		VNENYYPGASAYEAER	CB06.raw	Unambiguous	1	1	MPN400		CID	1	0	1	1	3.87087			0	8.95317	200	2	916.911	1832.81	2.936	62.7619	7805	7805	MS2	0/0
	High		DINLHLEETYTHGGNTmYR	CB06.raw	Unambiguous	1	1	MPN400	M17(Oxidation)	CID	1	0	1	1	3.85777			0	3.35612	200	3	760.686	2280.04	3.33344	62.7673	7806	7806	MS2	0/0
	High		FQPVIGSVTDmSK	CB06.raw	Unambiguous	1	1	MPN400	M11(Oxidation)	CID	1	0	1	1	4.20095			0	0.788371	200	2	712.86	1424.71	2.97473	62.822	7816	7816	MS2	0/0
	High		QmQGYWAGGYIDR	CB06.raw	Unambiguous	1	1	MPN400	M2(Oxidation)	CID	1	0	1	1	3.27299			0	1.11302	200	2	780.851	1560.7	3.24833	62.8923	7829	7829	MS2	0/0
	High		YYQSTEYFNNR	CB06.raw	Unambiguous	1	1	MPN400		CID	1	0	1	1	3.59899			0	20.5604	200	2	742.828	1484.65	3.45282	62.9241	7835	7835	MS2	0/0
	High		VNENYYPGASAYEAER	CB06.raw	Unambiguous	1	1	MPN400		CID	1	0	1	1	3.67006			0	15.9456	200	2	916.91	1832.81	2.60299	63.167	7881	7881	MS2	0/0
	High		FQPVIGSVTDmSK	CB06.raw	Unambiguous	1	1	MPN400	M11(Oxidation)	CID	1	0	1	1	3.32056			0	1.24534	200	2	712.86	1424.71	2.97473	63.2264	7892	7892	MS2	0/0
	High		SEIDLGDGSNFR	CB06.raw	Unambiguous	1	1	MPN400		CID	1	0	1	1	3.57965			0	28.6434	200	2	655.306	1309.61	2.72223	63.2368	7894	7894	MS2	0/0
	High		QmQGYWAGGYIDR	CB06.raw	Unambiguous	1	1	MPN400	M2(Oxidation)	CID	1	0	1	1	3.84759			0	0	200	2	780.851	1560.69	2.93547	63.3147	7909	7909	MS2	0/0
	High		ENVFQEIRT	CB06.raw	Unambiguous	1	1	MPN400		CID	1	0	1	1	3.03401			1	11.7015	200	2	568.293	1135.58	3.22933	63.32	7910	7910	MS2	0/0
	High		LNSISLTDGGYR	CB06.raw	Unambiguous	1	1	MPN400		CID	1	0	1	1	3.49816			0	10.9538	200	2	648.336	1295.66	3.81019	63.3251	7911	7911	MS2	0/0
	High		YYQSTEYFNNR	CB06.raw	Unambiguous	1	1	MPN400		CID	1	0	1	1	3.65273			0	10.6461	200	2	742.828	1484.65	2.95949	63.3733	7920	7920	MS2	0/0
	High		AYYAGSNGQSEYLFK	CB06.raw	Unambiguous	1	1	MPN400		CID	1	0	1	1	4.70961			0	0	200	2	849.396	1697.79	2.63312	63.4015	7925	7925	MS2	0/0
	High		VSIYGDYHSINVAK	CB06.raw	Unambiguous	1	1	MPN400		CID	1	0	1	1	3.60417			0	81.0826	200	2	783.403	1565.8	2.15266	63.4227	7929	7929	MS2	0/0
	High		TSSTFITPNFK	CB06.raw	Unambiguous	1	1	MPN400		CID	1	0	1	1	3.21175			0	1.22173	200	2	621.824	1242.64	3.53718	63.4822	7940	7940	MS2	0/0
	High		VNENYYPGASAYEAER	CB06.raw	Unambiguous	1	1	MPN400		CID	1	0	1	1	3.99021			0	17.5409	200	2	916.911	1832.82	3.60202	63.5194	7947	7947	MS2	0/0
	High		FQPVIGSVTDmSK	CB06.raw	Unambiguous	1	1	MPN400	M11(Oxidation)	CID	1	0	1	1	3.55571			0	1.1683	200	2	712.861	1424.71	3.57449	63.5689	7956	7956	MS2	0/0
	High		QmQGYWAGGYIDR	CB06.raw	Unambiguous	1	1	MPN400	M2(Oxidation)	CID	1	0	1	1	3.86748			0	6.52271	200	2	780.851	1560.69	2.46618	63.6598	7973	7973	MS2	0/0
	High		LNSISLTDGGYR	CB06.raw	Unambiguous	1	1	MPN400		CID	1	0	1	1	3.42237			0	3.13191	200	2	648.335	1295.66	2.58541	63.6758	7976	7976	MS2	0/0
	High		SEIDLGDGSNFR	CB06.raw	Unambiguous	1	1	MPN400		CID	1	0	1	1	3.73452			0	20.6303	149	2	655.307	1309.61	3.56113	63.7411	7988	7988	MS2	0/0
	High		AYYAGSNGQSEYLFK	CB06.raw	Unambiguous	1	1	MPN400		CID	1	0	1	1	4.70449			0	4.9442	200	2	849.397	1697.79	3.49592	63.7506	7990	7990	MS2	0/0
	High		TSSTFITPNFK	CB06.raw	Unambiguous	1	1	MPN400		CID	1	0	1	1	3.35774			0	2.32357	6	2	621.824	1242.64	3.53718	63.8262	8004	8004	MS2	0/0
	High		VNENYYPGASAYEAER	CB06.raw	Unambiguous	1	1	MPN400		CID	1	0	1	1	4.07485			0	77.985	200	2	916.912	1832.82	4.73426	63.8333	8006	8006	MS2	0/0
	High		YYQSTEYFNNR	CB06.raw	Unambiguous	1	1	MPN400		CID	1	0	1	1	3.95103			0	14.2025	200	2	742.828	1484.65	3.20615	63.8598	8011	8011	MS2	0/0
	High		FQPVIGSVTDmSK	CB06.raw	Unambiguous	1	1	MPN400	M11(Oxidation)	CID	1	0	1	1	3.42237			0	3.03317	200	2	712.86	1424.71	2.71769	63.9348	8025	8025	MS2	0/0
	High		VNENYYPGASAYEAER	CB06.raw	Unambiguous	1	1	MPN400		CID	1	0	1	1	3.70125			0	9.51992	200	2	916.911	1832.81	3.40222	63.9504	8028	8028	MS2	0/0
	High		QmQGYWAGGYIDR	CB06.raw	Unambiguous	1	1	MPN400	M2(Oxidation)	CID	1	0	1	1	3.44895			0	43.593	200	2	780.851	1560.69	2.77904	64.0097	8039	8039	MS2	0/0
	High		LNSISLTDGGYR	CB06.raw	Unambiguous	1	1	MPN400		CID	1	0	1	1	3.2282			0	12.2937	200	2	648.335	1295.66	3.15069	64.0414	8045	8045	MS2	0/0
	High		SEIDLGDGSNFR	CB06.raw	Unambiguous	1	1	MPN400		CID	1	0	1	1	3.75661			0	19.2281	200	2	655.307	1309.61	3.65434	64.0957	8055	8055	MS2	0/0
	High		AYYAGSNGQSEYLFK	CB06.raw	Unambiguous	1	1	MPN400		CID	1	0	1	1	4.45976			0	3.84663	200	2	849.397	1697.79	4.07111	64.1009	8056	8056	MS2	0/0
	High		TSSTFITPNFK	CB06.raw	Unambiguous	1	1	MPN400		CID	1	0	1	1	3.33256			0	1.77251	53	2	621.824	1242.64	3.34071	64.1671	8068	8068	MS2	0/0
	High		YYQSTEYFNNR	CB06.raw	Unambiguous	1	1	MPN400		CID	1	0	1	1	3.30307			0	37.0748	200	2	742.828	1484.65	3.7817	64.1964	8074	8074	MS2	0/0
	High		SGNLSFQLYSK	CB06.raw	Unambiguous	1	1	MPN400		CID	1	0	1	1	4.21404			0	9.52331	17	2	622.322	1243.64	4.02453	64.2509	8084	8084	MS2	0/0
	High		FQPVIGSVTDmSK	CB06.raw	Unambiguous	1	1	MPN400	M11(Oxidation)	CID	1	0	1	1	3.57859			0	7.48555	200	2	712.86	1424.71	2.97473	64.2871	8092	8092	MS2	0/0
	High		AYYAGSNGQSEYLFK	CB06.raw	Unambiguous	1	1	MPN400		CID	1	0	1	1	3.73104			0	28.5241	200	2	849.398	1697.79	4.57441	64.3817	8110	8110	MS2	0/0
	High		QmQGYWAGGYIDR	CB06.raw	Unambiguous	1	1	MPN400	M2(Oxidation)	CID	1	0	1	1	3.47991			0	12.9746	200	2	780.851	1560.69	2.62261	64.415	8116	8116	MS2	0/0
	High		VNENYYPGASAYEAER	CB06.raw	Unambiguous	1	1	MPN400		CID	1	0	1	1	3.10705			0	29.8013	200	2	916.911	1832.81	2.936	64.468	8126	8126	MS2	0/0
	High		AYYAGSNGQSEYLFK	CB06.raw	Unambiguous	1	1	MPN400		CID	1	0	1	1	4.633			0	30.0375	200	2	849.398	1697.79	4.21491	64.532	8138	8138	MS2	0/0
	High		VNENYYPGASAYEAER	CB06.raw	Unambiguous	1	1	MPN400		CID	1	0	1	1	3.37958			0	0	200	2	916.911	1832.81	2.8694	64.6181	8154	8154	MS2	0/0
	High		SGNLSFQLYSK	CB06.raw	Unambiguous	1	1	MPN400		CID	1	0	1	1	4.44246			0	7.77614	40	2	622.322	1243.64	3.43559	64.6621	8162	8162	MS2	0/0
	High		SEIDLGDGSNFR	CB06.raw	Unambiguous	1	1	MPN400		CID	1	0	1	1	4.18611			0	0.687773	87	2	655.306	1309.61	2.81544	64.6646	8163	8163	MS2	0/0
	High		LNSISLTDGGYR	CB06.raw	Unambiguous	1	1	MPN400		CID	1	0	1	1	3.08538			0	34.3315	200	2	648.336	1295.66	4.18705	64.7195	8174	8174	MS2	0/0
	High		FQPVIGSVTDmSK	CB06.raw	Unambiguous	1	1	MPN400	M11(Oxidation)	CID	1	0	1	1	3.19817			0	5.73302	200	2	712.86	1424.71	3.14609	64.7527	8180	8180	MS2	0/0
	High		YYQSTEYFNNR	CB06.raw	Unambiguous	1	1	MPN400		CID	1	0	1	1	3.30794			0	24.5156	200	2	742.828	1484.65	3.20615	64.7636	8182	8182	MS2	0/0
	High		AYYAGSNGQSEYLFK	CB06.raw	Unambiguous	1	1	MPN400		CID	1	0	1	1	3.87429			0	19.724	200	2	849.395	1697.78	1.48273	64.774	8184	8184	MS2	0/0
	High		FPGWFHDVDK	CB06.raw	Unambiguous	1	1	MPN400		CID	1	0	1	1	3.77657			0	8.72518	59	2	624.297	1247.59	2.50941	64.8301	8195	8195	MS2	0/0
	High		VNENYYPGASAYEAER	CB06.raw	Unambiguous	1	1	MPN400		CID	1	0	1	1	3.68347			0	9.27454	200	2	916.91	1832.81	2.73619	64.9998	8228	8228	MS2	0/0
	High		SEIDLGDGSNFR	CB06.raw	Unambiguous	1	1	MPN400		CID	1	0	1	1	3.27766			0	0	200	2	655.307	1309.61	3.09508	65.0417	8236	8236	MS2	0/0
	High		FQPVIGSVTDmSK	CB06.raw	Unambiguous	1	1	MPN400	M11(Oxidation)	CID	1	0	1	1	3.07683			0	0	200	2	712.86	1424.71	2.46065	65.1325	8253	8253	MS2	0/0
	High		AYYAGSNGQSEYLFK	CB06.raw	Unambiguous	1	1	MPN400		CID	1	0	1	1	3.17969			0	40.5557	200	2	849.397	1697.79	3.71162	65.1643	8259	8259	MS2	0/0
	High		FPGWFHDVDK	CB06.raw	Unambiguous	1	1	MPN400		CID	1	0	1	1	3.62445			0	6.21795	108	2	624.298	1247.59	3.29217	65.2107	8268	8268	MS2	0/0
	High		QmQGYWAGGYIDR	CB06.raw	Unambiguous	1	1	MPN400	M2(Oxidation)	CID	1	0	1	1	3.56275			0	0	200	2	780.851	1560.7	3.40476	65.23	8272	8272	MS2	0/0
	High		QmQGYWAGGYIDR	CB06.raw	Unambiguous	1	1	MPN400	M2(Oxidation)	CID	1	0	1	1	3.3684			0	4.55694	200	2	780.851	1560.69	2.77904	65.3001	8285	8285	MS2	0/0
	High		VNENYYPGASAYEAER	CB06.raw	Unambiguous	1	1	MPN400		CID	1	0	1	1	3.66766			0	0	200	2	916.909	1832.81	1.07113	65.3965	8303	8303	MS2	0/0
	High		FPGWFHDVDK	CB06.raw	Unambiguous	1	1	MPN400		CID	1	0	1	1	3.75566			0	6.16049	200	2	624.298	1247.59	3.68355	65.5779	8338	8338	MS2	0/0
	High		SEIDLGDGSNFR	CB06.raw	Unambiguous	1	1	MPN400		CID	1	0	1	1	3.60228			0	0	200	2	655.307	1309.61	2.90865	65.6415	8350	8350	MS2	0/0
	High		SEIDLGDGSNFR	CB06.raw	Unambiguous	1	1	MPN400		CID	1	0	1	1	3.38837			0	45.7887	200	2	655.307	1309.61	3.46792	65.6901	8359	8359	MS2	0/0
	High		QmQGYWAGGYIDR	CB06.raw	Unambiguous	1	1	MPN400	M2(Oxidation)	CID	1	0	1	1	3.4477			0	29.6895	200	2	780.851	1560.69	2.38797	65.7555	8371	8371	MS2	0/0
	High		VNENYYPGASAYEAER	CB06.raw	Unambiguous	1	1	MPN400		CID	1	0	1	1	3.15965			0	8.78632	200	2	916.912	1832.82	4.40125	65.7768	8375	8375	MS2	0/0
	High		AYYAGSNGQSEYLFK	CB06.raw	Unambiguous	1	1	MPN400		CID	1	0	1	1	4.11668			0		200	2	849.387	1697.77	-8.00812	65.8725	8393	8393	MS2	0/0
	High		VNENYYPGASAYEAER	CB06.raw	Unambiguous	1	1	MPN400		CID	1	0	1	1	4.14905			0	38.8184	200	2	916.909	1832.81	1.67055	65.8778	8394	8394	MS2	0/0
	High		FPGWFHDVDK	CB06.raw	Unambiguous	1	1	MPN400		CID	1	0	1	1	3.2779			0	10.4868	200	2	624.298	1247.59	4.17277	65.9229	8403	8403	MS2	0/0
	High		QmQGYWAGGYIDR	CB06.raw	Unambiguous	1	1	MPN400	M2(Oxidation)	CID	1	0	1	1	3.30799			0	5.5462	200	2	780.852	1560.7	4.49977	65.9281	8404	8404	MS2	0/0
	High		YYQSTEYFNNR	CB06.raw	Unambiguous	1	1	MPN400		CID	1	0	1	1	3.19361			0	30.5354	200	2	742.828	1484.65	3.7817	65.9542	8409	8409	MS2	0/0
	High		FQPVIGSVTDmSK	CB06.raw	Unambiguous	1	1	MPN400	M11(Oxidation)	CID	1	0	1	1	3.36949			0	73.8253	200	2	712.861	1424.71	3.57449	66.0281	8423	8423	MS2	0/0
	High		VNENYYPGASAYEAER	CB06.raw	Unambiguous	1	1	MPN400		CID	1	0	1	1	3.89922			0	0	200	2	916.911	1832.81	3.46882	66.2287	8460	8460	MS2	0/0
	High		FPGWFHDVDK	CB06.raw	Unambiguous	1	1	MPN400		CID	1	0	1	1	3.31854			0	4.19596	200	2	624.298	1247.59	4.07493	66.3138	8476	8476	MS2	0/0
	High		QmQGYWAGGYIDR	CB06.raw	Unambiguous	1	1	MPN400	M2(Oxidation)	CID	1	0	1	1	3.49006			0	15.8485	200	2	780.852	1560.7	3.71762	66.3294	8479	8479	MS2	0/0
	High		YYQSTEYFNNR	CB06.raw	Unambiguous	1	1	MPN400		CID	1	0	1	1	3.02708			0	15.0855	200	2	742.828	1484.65	2.46616	66.3348	8480	8480	MS2	0/0
	High		AYYAGSNGQSEYLFK	CB06.raw	Unambiguous	1	1	MPN400		CID	1	0	1	1	3.25074			0	72.2279	200	2	849.39	1697.77	-4.98829	66.3454	8482	8482	MS2	0/0
	High		SEIDLGDGSNFR	CB06.raw	Unambiguous	1	1	MPN400		CID	1	0	1	1	3.21215			0	52.6667	200	2	655.308	1309.61	5.8914	66.4912	8509	8509	MS2	0/0
	High		VNENYYPGASAYEAER	CB06.raw	Unambiguous	1	1	MPN400		CID	1	0	1	1	4.44861			0	0	200	2	916.911	1832.81	3.06921	66.6006	8529	8529	MS2	0/0
	High		FPGWFHDVDK	CB06.raw	Unambiguous	1	1	MPN400		CID	1	0	1	1	3.21494			0	7.30683	200	2	624.298	1247.59	3.78139	66.6437	8537	8537	MS2	0/0
	High		QmQGYWAGGYIDR	CB06.raw	Unambiguous	1	1	MPN400	M2(Oxidation)	CID	1	0	1	1	3.38765			0	7.02786	200	2	780.85	1560.69	2.30975	66.6539	8539	8539	MS2	0/0
	High		YYQSTEYFNNR	CB06.raw	Unambiguous	1	1	MPN400		CID	1	0	1	1	3.05554			0	31.0439	200	2	742.829	1484.65	4.11059	66.6699	8542	8542	MS2	0/0
	High		YYQSTEYFNNR	CB06.raw	Unambiguous	1	1	MPN400		CID	1	0	1	1	3.17072			0	6.93314	200	2	742.828	1484.65	2.54838	66.7139	8550	8550	MS2	0/0
	High		AYYAGSNGQSEYLFK	CB06.raw	Unambiguous	1	1	MPN400		CID	1	0	1	1	3.4938			0		200	2	849.39	1697.77	-4.77259	66.7398	8555	8555	MS2	0/0
	High		VNENYYPGASAYEAER	CB06.raw	Unambiguous	1	1	MPN400		CID	1	0	1	1	3.63574			0	21.1098	200	2	916.912	1832.82	4.60106	66.9942	8603	8603	MS2	0/0
	High		VVmPILQTTNGTLTANNR	CB06.raw	Unambiguous	1	1	MPN400	M3(Oxidation)	CID	1	0	1	1	4.64269			0	0	200	2	980.024	1959.04	4.17905	66.9996	8604	8604	MS2	0/0
	High		VVmPILQTTNGTLTANNR	CB06.raw	Unambiguous	1	1	MPN400	M3(Oxidation)	CID	1	0	1	1	4.09643			0	20.153	200	3	653.685	1959.04	4.23449	67.0106	8606	8606	MS2	0/0
	High		FPGWFHDVDK	CB06.raw	Unambiguous	1	1	MPN400		CID	1	0	1	1	3.17391			0	22.5154	200	2	624.298	1247.59	3.29217	67.0418	8612	8612	MS2	0/0
	High		YYQSTEYFNNR	CB06.raw	Unambiguous	1	1	MPN400		CID	1	0	1	1	3.33731			0	56.938	200	2	742.828	1484.65	3.37059	67.158	8634	8634	MS2	0/0
	High		VVmPILQTTNGTLTANNR	CB06.raw	Unambiguous	1	1	MPN400	M3(Oxidation)	CID	1	0	1	1	4.65445			0	0.618448	86	2	980.022	1959.04	2.2474	67.3437	8669	8669	MS2	0/0
	High		VVmPILQTTNGTLTANNR	CB06.raw	Unambiguous	1	1	MPN400	M3(Oxidation)	CID	1	0	1	1	4.55109			0	0.919113	90	3	653.684	1959.04	2.83249	67.3475	8670	8670	MS2	0/0
	High		VNENYYPGASAYEAER	CB06.raw	Unambiguous	1	1	MPN400		CID	1	0	1	1	3.58984			0	0	200	2	916.911	1832.82	3.80183	67.388	8678	8678	MS2	0/0
	High		FPGWFHDVDK	CB06.raw	Unambiguous	1	1	MPN400		CID	1	0	1	1	3.09441			0	8.46803	200	2	624.298	1247.59	2.90079	67.4257	8685	8685	MS2	0/0
	High		QmQGYWAGGYIDR	CB06.raw	Unambiguous	1	1	MPN400	M2(Oxidation)	CID	1	0	1	1	3.33744			0	8.72759	200	2	780.851	1560.69	2.93547	67.4414	8688	8688	MS2	0/0
	High		VNENYYPGASAYEAER	CB06.raw	Unambiguous	1	1	MPN400		CID	1	0	1	1	3.57058			0	16.2787	200	2	916.913	1832.82	5.26708	67.7181	8739	8739	MS2	0/0
	High		VVmPILQTTNGTLTANNR	CB06.raw	Unambiguous	1	1	MPN400	M3(Oxidation)	CID	1	0	1	1	4.60323			0	0	127	2	980.023	1959.04	2.8082	67.7619	8747	8747	MS2	0/0
	High		VVmPILQTTNGTLTANNR	CB06.raw	Unambiguous	1	1	MPN400	M3(Oxidation)	CID	1	0	1	1	5.35556			0	2.45664	116	3	653.685	1959.04	3.20636	67.7662	8748	8748	MS2	0/0
	High		FPGWFHDVDK	CB06.raw	Unambiguous	1	1	MPN400		CID	1	0	1	1	3.16415			0	10.1359	200	2	624.298	1247.59	2.80295	67.802	8755	8755	MS2	0/0
	High		VNENYYPGASAYEAER	CB06.raw	Unambiguous	1	1	MPN400		CID	1	0	1	1	3.0521			0	0	200	2	916.912	1832.82	4.13484	67.8976	8773	8773	MS2	0/0
	High		VVmPILQTTNGTLTANNR	CB06.raw	Unambiguous	1	1	MPN400	M3(Oxidation)	CID	1	0	1	1	4.65478			0	2.91492	200	2	980.024	1959.04	3.55594	68.1135	8813	8813	MS2	0/0
	High		VVmPILQTTNGTLTANNR	CB06.raw	Unambiguous	1	1	MPN400	M3(Oxidation)	CID	1	0	1	1	4.05076			0	2.94155	200	3	653.685	1959.04	4.14103	68.119	8814	8814	MS2	0/0
	High		FPGWFHDVDK	CB06.raw	Unambiguous	1	1	MPN400		CID	1	0	1	1	3.23118			0	20.7121	200	2	624.299	1247.59	4.36846	68.1298	8816	8816	MS2	0/0
	High		QmQGYWAGGYIDR	CB06.raw	Unambiguous	1	1	MPN400	M2(Oxidation)	CID	1	0	1	1	3.15732			0	17.6275	200	2	780.852	1560.7	3.71762	68.1615	8822	8822	MS2	0/0
	High		QmQGYWAGGYIDR	CB06.raw	Unambiguous	1	1	MPN400	M2(Oxidation)	CID	1	0	1	1	3.33921			0	46.5659	200	2	780.851	1560.7	3.48298	68.421	8871	8871	MS2	0/0
	High		VNENYYPGASAYEAER	CB06.raw	Unambiguous	1	1	MPN400		CID	1	0	1	1	3.76833			0	21.1493	200	2	916.91	1832.81	2.20337	68.4262	8872	8872	MS2	0/0
	High		FPGWFHDVDK	CB06.raw	Unambiguous	1	1	MPN400		CID	1	0	1	1	3.40589			0	16.2	200	2	624.298	1247.59	2.99864	68.501	8886	8886	MS2	0/0
	High		QmQGYWAGGYIDR	CB06.raw	Unambiguous	1	1	MPN400	M2(Oxidation)	CID	1	0	1	1	3.11615			0	27.7109	200	2	780.852	1560.7	4.34334	68.5061	8887	8887	MS2	0/0
	High		VVmPILQTTNGTLTANNR	CB06.raw	Unambiguous	1	1	MPN400	M3(Oxidation)	CID	1	0	1	1	3.70166			0	8.22449	200	2	980.022	1959.04	2.43434	68.5551	8896	8896	MS2	0/0
	High		DINLHLEETYTHGGNTmYR	CB06.raw	Unambiguous	1	1	MPN400	M17(Oxidation)	CID	1	0	1	1	3.51337			0	18.4188	200	3	760.685	2280.04	2.9319	68.6537	8914	8914	MS2	0/0
	High		YYQSTEYFNNR	CB06.raw	Unambiguous	1	1	MPN400		CID	1	0	1	1	3.33361			0	0	200	2	742.828	1484.65	3.12393	68.6592	8915	8915	MS2	0/0
	High		VNENYYPGASAYEAER	CB06.raw	Unambiguous	1	1	MPN400		CID	1	0	1	1	4.26267			0	8.27732	200	2	916.911	1832.81	3.0026	68.7626	8935	8935	MS2	0/0
	High		FPGWFHDVDK	CB06.raw	Unambiguous	1	1	MPN400		CID	1	0	1	1	3.2422			0	10.0631	200	2	624.298	1247.59	3.48786	68.8204	8946	8946	MS2	0/0
	High		VNENYYPGASAYEAER	CB06.raw	Unambiguous	1	1	MPN400		CID	1	0	1	1	3.06857			0	29.2911	200	2	916.914	1832.82	6.39932	68.8575	8953	8953	MS2	0/0
	High		QmQGYWAGGYIDR	CB06.raw	Unambiguous	1	1	MPN400	M2(Oxidation)	CID	1	0	1	1	3.0768			0	22.2744	200	2	780.851	1560.69	2.85726	68.9991	8979	8979	MS2	0/0
	High		YYQSTEYFNNR	CB06.raw	Unambiguous	1	1	MPN400		CID	1	0	1	1	3.11289			0	29.926	200	2	742.827	1484.65	1.89061	69.0152	8982	8982	MS2	0/0
	High		FQPVIGSVTDmSK	CB06.raw	Unambiguous	1	1	MPN400	M11(Oxidation)	CID	1	0	1	1	2.93563			0	19.2203	200	2	712.861	1424.71	3.83153	69.102	8998	8998	MS2	0/0
	High		VVmPILQTTNGTLTANNR	CB06.raw	Unambiguous	1	1	MPN400	M3(Oxidation)	CID	1	0	1	1	3.42701			0	9.03493	200	2	980.023	1959.04	3.11976	69.1125	9000	9000	MS2	0/0
	High		VNENYYPGASAYEAER	CB06.raw	Unambiguous	1	1	MPN400		CID	1	0	1	1	3.63021			0	0	200	2	916.913	1832.82	5.7333	69.2547	9026	9026	MS2	0/0
	High		VVmPILQTTNGTLTANNR	CB06.raw	Unambiguous	1	1	MPN400	M3(Oxidation)	CID	1	0	1	1	3.16767			0	33.3913	200	2	980.024	1959.04	3.80518	69.2654	9028	9028	MS2	0/0
	High		QmQGYWAGGYIDR	CB06.raw	Unambiguous	1	1	MPN400	M2(Oxidation)	CID	1	0	1	1	3.02466			0	4.75273	200	2	780.851	1560.69	2.38797	69.3419	9042	9042	MS2	0/0
	High		FPGWFHDVDK	CB06.raw	Unambiguous	1	1	MPN400		CID	1	0	1	1	3.04331			0	12.0297	200	2	624.297	1247.59	2.11803	69.4074	9054	9054	MS2	0/0
	High		VNENYYPGASAYEAER	CB06.raw	Unambiguous	1	1	MPN400		CID	1	0	1	1	3.0985			0	9.48596	200	2	916.912	1832.82	4.06824	69.6032	9090	9090	MS2	0/0
	High		VVmPILQTTNGTLTANNR	CB06.raw	Unambiguous	1	1	MPN400	M3(Oxidation)	CID	1	0	1	1	2.93305			0	0	200	2	980.023	1959.04	2.62127	69.716	9111	9111	MS2	0/0
	High		FPGWFHDVDK	CB06.raw	Unambiguous	1	1	MPN400		CID	1	0	1	1	3.09635			0	5.91048	200	2	624.297	1247.59	2.31372	69.7548	9118	9118	MS2	0/0
	High		NFANNLSEAITDAPK	CB06.raw	Unambiguous	1	1	MPN400		CID	1	0	1	1	4.68331			0	8.88522	200	2	802.903	1604.8	4.64014	69.7599	9119	9119	MS2	0/0
	High		YYQSTEYFNNR	CB06.raw	Unambiguous	1	1	MPN400		CID	1	0	1	1	3.76341			0	21.8184	200	2	742.828	1484.65	3.28837	69.8975	9145	9145	MS2	0/0
	High		VNENYYPGASAYEAER	CB06.raw	Unambiguous	1	1	MPN400		CID	1	0	1	1	3.10544			0	8.27055	200	2	916.909	1832.81	1.33754	69.9312	9151	9151	MS2	0/0
	High		FPGWFHDVDK	CB06.raw	Unambiguous	1	1	MPN400		CID	1	0	1	1	3.05137			0	6.30368	200	2	624.298	1247.59	4.17277	70.0938	9181	9181	MS2	0/0
	High		YYQSTEYFNNR	CB06.raw	Unambiguous	1	1	MPN400		CID	1	0	1	1	3.10386			0	10.8581	200	2	742.828	1484.65	3.37059	70.5636	9268	9268	MS2	0/0
	High		VNENYYPGASAYEAER	CB06.raw	Unambiguous	1	1	MPN400		CID	1	0	1	1	3.16372			0	31.432	200	2	916.912	1832.82	4.20145	70.6455	9283	9283	MS2	0/0
	High		QmQGYWAGGYIDR	CB06.raw	Unambiguous	1	1	MPN400	M2(Oxidation)	CID	1	0	1	1	3.0567			0	12.9118	200	2	780.852	1560.7	3.71762	70.8156	9314	9314	MS2	0/0
	High		YYQSTEYFNNR	CB06.raw	Unambiguous	1	1	MPN400		CID	1	0	1	1	3.3418			0	33.9517	200	2	742.827	1484.65	1.56172	70.8867	9327	9327	MS2	0/0
	High		FPGWFHDVDK	CB06.raw	Unambiguous	1	1	MPN400		CID	1	0	1	1	3.04868			0	35.1682	200	2	624.297	1247.59	2.21588	71.0383	9355	9355	MS2	0/0
	High		VNENYYPGASAYEAER	CB06.raw	Unambiguous	1	1	MPN400		CID	1	0	1	1	3.60154			0	43.8111	200	2	916.91	1832.81	2.33658	71.0544	9358	9358	MS2	0/0
	High		VNENYYPGASAYEAER	CB06.raw	Unambiguous	1	1	MPN400		CID	1	0	1	1	3.3313			0	30.2085	200	2	916.909	1832.81	0.738114	71.1581	9377	9377	MS2	0/0
	High		YYQSTEYFNNR	CB06.raw	Unambiguous	1	1	MPN400		CID	1	0	1	1	3.18135			0	46.2533	200	2	742.829	1484.65	4.02837	71.4388	9429	9429	MS2	0/0
	High		YYQSTEYFNNR	CB06.raw	Unambiguous	1	1	MPN400		CID	1	0	1	1	3.30173			0	40.8773	200	2	742.828	1484.65	3.7817	71.8778	9510	9510	MS2	0/0
	High		VNENYYPGASAYEAER	CB06.raw	Unambiguous	1	1	MPN400		CID	1	0	1	1	3.11302			0	40.0117	200	2	916.907	1832.81	-1.06016	72.2173	9572	9572	MS2	0/0
	High		YYQSTEYFNNR	CB06.raw	Unambiguous	1	1	MPN400		CID	1	0	1	1	3.66874			0	50.9902	200	2	742.828	1484.65	3.53504	72.3102	9589	9589	MS2	0/0
	High		FPGWFHDVDK	CB06.raw	Unambiguous	1	1	MPN400		CID	1	0	1	1	3.31193			0	10.7897	200	2	624.298	1247.59	2.99864	72.5748	9638	9638	MS2	0/0
	High		VNENYYPGASAYEAER	CB06.raw	Unambiguous	1	1	MPN400		CID	1	0	1	1	3.5435			0	21.5551	200	2	916.912	1832.82	4.40125	72.7429	9669	9669	MS2	0/0
	High		FPGWFHDVDK	CB06.raw	Unambiguous	1	1	MPN400		CID	1	0	1	1	3.4232			0	23.8015	200	2	624.299	1247.59	4.36846	73.305	9774	9774	MS2	0/0
	High		NFANNLSEAITDAPK	CB06.raw	Unambiguous	1	1	MPN400		CID	1	0	1	1	4.07546			0	10.5831	200	2	802.903	1604.8	4.64014	73.4023	9792	9792	MS2	0/0
	High		VNENYYPGASAYEAER	CB06.raw	Unambiguous	1	1	MPN400		CID	1	0	1	1	3.68272			0	45.7306	200	2	916.911	1832.81	3.0026	73.4239	9796	9796	MS2	0/0
	High		FPGWFHDVDK	CB06.raw	Unambiguous	1	1	MPN400		CID	1	0	1	1	3.18365			0	35.1786	200	2	624.298	1247.59	3.78139	74.1989	9942	9942	MS2	0/0
	High		QmQGYWAGGYIDR	CB06.raw	Unambiguous	1	1	MPN400	M2(Oxidation)	CID	1	0	1	1	2.96125			0	12.6614	200	2	780.854	1560.7	6.2205	74.5354	10005	10005	MS2	0/0
	High		FPGWFHDVDK	CB06.raw	Unambiguous	1	1	MPN400		CID	1	0	1	1	2.95715			0	12.8147	200	2	624.297	1247.59	1.72665	74.621	10021	10021	MS2	0/0
	High		VNENYYPGASAYEAER	CB06.raw	Unambiguous	1	1	MPN400		CID	1	0	1	1	3.03364			0	26.611	200	2	916.91	1832.81	1.73715	75.0324	10097	10097	MS2	0/0
	High		QmQGYWAGGYIDR	CB06.raw	Unambiguous	1	1	MPN400	M2(Oxidation)	CID	1	0	1	1	3.25659			0	15.6781	200	2	780.852	1560.7	3.71762	75.199	10128	10128	MS2	0/0
	High		VNENYYPGASAYEAER	CB06.raw	Unambiguous	1	1	MPN400		CID	1	0	1	1	3.10146			0	26.172	200	2	916.912	1832.82	4.86747	75.8391	10245	10245	MS2	0/0
	High		NFANNLSEAITDAPK	CB06.raw	Unambiguous	1	1	MPN400		CID	1	0	1	1	4.76578			0	5.32091	200	2	802.901	1604.79	2.05391	76.0401	10282	10282	MS2	0/0
	High		NFANNLSEAITDAPK	CB06.raw	Unambiguous	1	1	MPN400		CID	1	0	1	1	3.43079			0	25.6464	200	2	802.904	1604.8	5.4008	76.4325	10354	10354	MS2	0/0
	High		FPGWFHDVDK	CB06.raw	Unambiguous	1	1	MPN400		CID	1	0	1	1	2.9756			0	31.4587	200	2	624.299	1247.59	4.75984	76.8735	10435	10435	MS2	0/0
	High		VNENYYPGASAYEAER	CB06.raw	Unambiguous	1	1	MPN400		CID	1	0	1	1	3.03625			0	55.6614	200	2	916.913	1832.82	5.60009	77.1431	10484	10484	MS2	0/0
	High		QRNPDYVIINGLTGDGSTLK	CB06.raw	Unambiguous	1	1	MPN400		CID	1	0	1	1	5.24245			1	7.80625	200	3	721.049	2161.13	3.61026	77.2647	10506	10506	MS2	0/0
	High		QRNPDYVIINGLTGDGSTLK	CB06.raw	Unambiguous	1	1	MPN400		CID	1	0	1	1	5.26846			1	3.93273	200	3	721.049	2161.13	3.35608	77.6145	10571	10571	MS2	0/0
	High		QRNPDYVIINGLTGDGSTLK	CB06.raw	Unambiguous	1	1	MPN400		CID	1	0	1	1	3.93598			1	32.6503	200	3	721.049	2161.13	3.86444	78.0177	10645	10645	MS2	0/0
	High		AYDDIFVDQGVPK	CB06.raw	Unambiguous	1	1	MPN400		CID	1	0	1	1	4.69932			0	0	200	2	733.864	1466.72	3.40058	78.4911	10732	10732	MS2	0/0
	High		AYDDIFVDQGVPK	CB06.raw	Unambiguous	1	1	MPN400		CID	1	0	1	1	4.8698			0	2.81317	191	2	733.864	1466.72	3.65026	78.8193	10792	10792	MS2	0/0
	High		YYQSTEYFNNR	CB06.raw	Unambiguous	1	1	MPN400		CID	1	0	1	1	3.16306			0	51.0383	200	2	742.829	1484.65	4.11059	78.8783	10803	10803	MS2	0/0
	High		YYQSTEYFNNR	CB06.raw	Unambiguous	1	1	MPN400		CID	1	0	1	1	3.2569			0	54.5994	200	2	742.828	1484.65	2.95949	78.9607	10818	10818	MS2	0/0
	High		NFANNLSEAITDAPK	CB06.raw	Unambiguous	1	1	MPN400		CID	1	0	1	1	4.50031			0	8.41403	200	2	802.902	1604.8	2.89063	79.0866	10841	10841	MS2	0/0
	High		AYDDIFVDQGVPK	CB06.raw	Unambiguous	1	1	MPN400		CID	1	0	1	1	4.40152			0	28.4869	200	2	733.864	1466.72	2.48509	79.1687	10856	10856	MS2	0/0
	High		NFANNLSEAITDAPK	CB06.raw	Unambiguous	1	1	MPN400		CID	1	0	1	1	4.80728			0	19.0398	112	3	535.603	1604.8	2.53996	79.3437	10888	10888	MS2	0/0
	High		NFANNLSEAITDAPK	CB06.raw	Unambiguous	1	1	MPN400		CID	1	0	1	1	5.51129			0	3.31143	2	2	802.902	1604.8	3.11883	79.4286	10904	10904	MS2	0/0
	High		AYDDIFVDQGVPK	CB06.raw	Unambiguous	1	1	MPN400		CID	1	0	1	1	3.572			0	37.8869	200	2	733.864	1466.72	3.31736	79.5413	10926	10926	MS2	0/0
	High		NFANNLSEAITDAPK	CB06.raw	Unambiguous	1	1	MPN400		CID	1	0	1	1	5.2768			0	1.37241	13	2	802.902	1604.8	3.11883	79.7669	10968	10968	MS2	0/0
	High		NFANNLSEAITDAPK	CB06.raw	Unambiguous	1	1	MPN400		CID	1	0	1	1	4.41225			0	23.8872	155	3	535.604	1604.8	2.76816	79.7766	10971	10971	MS2	0/0
	High		AYDDIFVDQGVPK	CB06.raw	Unambiguous	1	1	MPN400		CID	1	0	1	1	4.71757			0	0	200	2	733.865	1466.72	4.56575	79.8641	10987	10987	MS2	0/0
	High		DNAEILNITNVSK	CB06.raw	Unambiguous	1	1	MPN400		CID	1	0	1	1	5.575			0	2.26917	64	2	715.88	1430.75	3.13685	80.026	11017	11017	MS2	0/0
	High		DNAEILNITNVSK	CB06.raw	Unambiguous	1	1	MPN400		CID	1	0	1	1	4.67511			0	38.8992	200	3	477.589	1430.75	2.59421	80.1665	11044	11044	MS2	0/0
	High		AYDDIFVDQGVPK	CB06.raw	Unambiguous	1	1	MPN400		CID	1	0	1	1	4.16182			0	0.707213	172	2	733.863	1466.72	2.31864	80.1932	11049	11049	MS2	0/0
	High		NFANNLSEAITDAPK	CB06.raw	Unambiguous	1	1	MPN400		CID	1	0	1	1	5.30794			0	8.48744	43	2	802.902	1604.8	3.27096	80.2743	11064	11064	MS2	0/0
	High		DNAEILNITNVSK	CB06.raw	Unambiguous	1	1	MPN400		CID	1	0	1	1	5.49072			0	1.62286	99	2	715.881	1430.75	3.64876	80.4431	11096	11096	MS2	0/0
	High		NFANNLSEAITDAPK	CB06.raw	Unambiguous	1	1	MPN400		CID	1	0	1	1	5.54437			0	0	111	2	802.902	1604.8	3.57522	80.6131	11128	11128	MS2	0/0
	High		AYDDIFVDQGVPK	CB06.raw	Unambiguous	1	1	MPN400		CID	1	0	1	1	4.45458			0	37.4352	200	2	733.865	1466.72	5.06511	80.7329	11151	11151	MS2	0/0
	High		DNAEILNITNVSK	CB06.raw	Unambiguous	1	1	MPN400		CID	1	0	1	1	4.37893			0	20.1291	200	2	715.881	1430.75	3.8194	80.7878	11161	11161	MS2	0/0
	High		AYDDIFVDQGVPK	CB06.raw	Unambiguous	1	1	MPN400		CID	1	0	1	1	4.60544			0	3.39171	200	3	489.578	1466.72	2.87125	80.9509	11192	11192	MS2	0/0
	High		AYDDIFVDQGVPK	CB06.raw	Unambiguous	1	1	MPN400		CID	1	0	1	1	5.00214			0	3.34567	3	2	733.864	1466.72	3.65026	81.0372	11208	11208	MS2	0/0
	High		NFANNLSEAITDAPK	CB06.raw	Unambiguous	1	1	MPN400		CID	1	0	1	1	5.70717			0	2.76952	200	2	802.902	1604.8	2.7385	81.0587	11214	11214	MS2	0/0
	High		DNAEILNITNVSK	CB06.raw	Unambiguous	1	1	MPN400		CID	1	0	1	1	3.78068			0	14.9424	200	2	715.88	1430.75	3.13685	81.3451	11268	11268	MS2	0/0
	High		AYDDIFVDQGVPK	CB06.raw	Unambiguous	1	1	MPN400		CID	1	0	1	1	4.40545			0	3.53267	200	3	489.578	1466.72	2.55915	81.3731	11273	11273	MS2	0/0
	High		AYDDIFVDQGVPK	CB06.raw	Unambiguous	1	1	MPN400		CID	1	0	1	1	5.05863			0	1.08832	19	2	733.865	1466.72	3.89994	81.4547	11288	11288	MS2	0/0
	High		NFANNLSEAITDAPK	CB06.raw	Unambiguous	1	1	MPN400		CID	1	0	1	1	5.27982			0	2.09293	200	2	802.902	1604.8	3.27096	81.4763	11293	11293	MS2	0/0
	High		DNAEILNITNVSK	CB06.raw	Unambiguous	1	1	MPN400		CID	1	0	1	1	4.14481			0	67.0433	200	2	715.881	1430.75	3.73408	81.6758	11330	11330	MS2	0/0
	High		AYDDIFVDQGVPK	CB06.raw	Unambiguous	1	1	MPN400		CID	1	0	1	1	4.2732			0	1.26511	87	2	733.864	1466.72	3.56703	81.8	11354	11354	MS2	0/0
	High		NFANNLSEAITDAPK	CB06.raw	Unambiguous	1	1	MPN400		CID	1	0	1	1	5.13893			0	9.88132	200	2	802.902	1604.8	3.49916	81.8141	11357	11357	MS2	0/0
	High		AYDDIFVDQGVPK	CB06.raw	Unambiguous	1	1	MPN400		CID	1	0	1	1	4.63575			0	0.709762	166	2	733.864	1466.72	2.56832	82.1714	11425	11425	MS2	0/0
	High		NFANNLSEAITDAPK	CB06.raw	Unambiguous	1	1	MPN400		CID	1	0	1	1	4.62198			0	10.3055	200	2	802.902	1604.8	2.81457	82.1761	11426	11426	MS2	0/0
	High		AYDDIFVDQGVPK	CB06.raw	Unambiguous	1	1	MPN400		CID	1	0	1	1	4.65258			0	1.19599	200	2	733.864	1466.72	2.98445	82.5826	11501	11501	MS2	0/0
	High		NFANNLSEAITDAPK	CB06.raw	Unambiguous	1	1	MPN400		CID	1	0	1	1	4.60643			0	43.8821	200	2	802.9	1604.79	0.456524	82.6044	11505	11505	MS2	0/0
	High		AYDDIFVDQGVPK	CB06.raw	Unambiguous	1	1	MPN400		CID	1	0	1	1	4.86946			0	2.68532	200	2	733.865	1466.72	3.81671	82.9253	11565	11565	MS2	0/0
	High		NFANNLSEAITDAPK	CB06.raw	Unambiguous	1	1	MPN400		CID	1	0	1	1	4.6362			0	41.8387	200	2	802.899	1604.79	0.0761939	82.9361	11567	11567	MS2	0/0
	High		AYDDIFVDQGVPK	CB06.raw	Unambiguous	1	1	MPN400		CID	1	0	1	1	4.54575			0	9.34589	200	2	733.865	1466.72	4.06639	83.2864	11631	11631	MS2	0/0
	High		NFANNLSEAITDAPK	CB06.raw	Unambiguous	1	1	MPN400		CID	1	0	1	1	4.77142			0	16.0805	200	2	802.901	1604.8	2.5103	83.2916	11632	11632	MS2	0/0
	High		NFANNLSEAITDAPK	CB06.raw	Unambiguous	1	1	MPN400		CID	1	0	1	1	3.84116			0	23.5272	200	2	802.902	1604.8	2.66244	83.6397	11696	11696	MS2	0/0
	High		AYDDIFVDQGVPK	CB06.raw	Unambiguous	1	1	MPN400		CID	1	0	1	1	4.04495			0	4.35889	200	2	733.865	1466.72	3.81671	83.6451	11697	11697	MS2	0/0
	High		AYDDIFVDQGVPK	CB06.raw	Unambiguous	1	1	MPN400		CID	1	0	1	1	4.21437			0	7.3198	200	2	733.864	1466.72	2.73477	83.9752	11757	11757	MS2	0/0
	High		NFANNLSEAITDAPK	CB06.raw	Unambiguous	1	1	MPN400		CID	1	0	1	1	4.38042			0	15.6739	200	2	802.902	1604.8	3.04276	84.1714	11793	11793	MS2	0/0
	High		NFANNLSEAITDAPK	CB06.raw	Unambiguous	1	1	MPN400		CID	1	0	1	1	4.34408			0	12.0072	200	2	802.902	1604.8	3.72736	84.566	11865	11865	MS2	0/0
	High		NFANNLSEAITDAPK	CB06.raw	Unambiguous	1	1	MPN400		CID	1	0	1	1	4.67294			0	0	200	2	802.903	1604.8	4.10768	84.9808	11941	11941	MS2	0/0
	High		AYDDIFVDQGVPK	CB06.raw	Unambiguous	1	1	MPN400		CID	1	0	1	1	4.99329			0	26.551	200	2	733.864	1466.72	3.31736	84.9861	11942	11942	MS2	0/0
	High		AYDDIFVDQGVPK	CB06.raw	Unambiguous	1	1	MPN400		CID	1	0	1	1	4.12685			0	0	200	2	733.864	1466.72	3.23413	85.3362	12007	12007	MS2	0/0
	High		NFANNLSEAITDAPK	CB06.raw	Unambiguous	1	1	MPN400		CID	1	0	1	1	4.53008			0	6.32716	200	2	802.901	1604.8	2.43424	85.3415	12008	12008	MS2	0/0
	High		AYDDIFVDQGVPK	CB06.raw	Unambiguous	1	1	MPN400		CID	1	0	1	1	4.98003			0	4.27659	200	2	733.864	1466.72	2.98445	85.7123	12076	12076	MS2	0/0
	High		NFANNLSEAITDAPK	CB06.raw	Unambiguous	1	1	MPN400		CID	1	0	1	1	5.55847			0	16.2895	200	2	802.902	1604.8	3.1949	85.7176	12077	12077	MS2	0/0
	High		NFANNLSEAITDAPK	CB06.raw	Unambiguous	1	1	MPN400		CID	1	0	1	1	4.28952			0	41.5289	200	2	802.902	1604.8	2.7385	86.0644	12140	12140	MS2	0/0
	High		NFANNLSEAITDAPK	CB06.raw	Unambiguous	1	1	MPN400		CID	1	0	1	1	3.83574			0	39.7211	200	2	802.902	1604.8	3.80342	86.4245	12206	12206	MS2	0/0
	High		AYDDIFVDQGVPK	CB06.raw	Unambiguous	1	1	MPN400		CID	1	0	1	1	3.60625			0	30.4158	200	2	733.865	1466.72	5.06511	86.4353	12208	12208	MS2	0/0
	High		AYDDIFVDQGVPK	CB06.raw	Unambiguous	1	1	MPN400		CID	1	0	1	1	3.52311			0	58.5096	200	2	733.864	1466.72	3.56703	86.7636	12269	12269	MS2	0/0
	High		NFANNLSEAITDAPK	CB06.raw	Unambiguous	1	1	MPN400		CID	1	0	1	1	3.85499			0	41.0959	200	2	802.902	1604.8	2.81457	86.7847	12273	12273	MS2	0/0
	High		AYDDIFVDQGVPK	CB06.raw	Unambiguous	1	1	MPN400		CID	1	0	1	1	2.98209			0	35.5087	200	2	733.863	1466.72	1.81928	87.0511	12322	12322	MS2	0/0
	High		AYDDIFVDQGVPK	CB06.raw	Unambiguous	1	1	MPN400		CID	1	0	1	1	3.30809			0	55.6098	200	2	733.865	1466.72	3.73349	87.1848	12348	12348	MS2	0/0
	High		LNSISLTDGGYRSEIDLGDGSNFR	CB06.raw	Unambiguous	1	1	MPN400		CID	1	0	1	1	3.69278			1	27.9835	200	3	862.756	2586.25	4.23864	87.6203	12428	12428	MS2	0/0
	High		DNAEILNITNVSK	CB06.raw	Unambiguous	1	1	MPN400		CID	1	0	1	1	4.37658			0	5.50657	200	2	715.881	1430.75	4.33131	88.3936	12570	12570	MS2	0/0
	High		AYDDIFVDQGVPK	CB06.raw	Unambiguous	1	1	MPN400		CID	1	0	1	1	3.24904			0	14.2208	200	2	733.864	1466.72	2.48509	88.9475	12673	12673	MS2	0/0
	High		QmQGYWAGGYIDR	CB06.raw	Unambiguous	1	1	MPN400	M2(Oxidation)	CID	1	0	1	1	3.25808			0	10.0812	200	2	780.852	1560.7	4.03048	89.237	12726	12726	MS2	0/0
	High		DNAEILNITNVSKDETVVAELKEK	CB06.raw	Unambiguous	1	1	MPN400		CID	1	0	1	1	6.58091			2	21.0342	200	3	891.474	2672.41	3.08689	91.6021	13159	13159	MS2	0/0
	High		NPDYVIINGLTGDGSTLK	CB06.raw	Unambiguous	1	1	MPN400		CID	1	0	1	1	4.54969			0	23.1946	200	2	938.989	1876.97	3.04293	93.1539	13442	13442	MS2	0/0
	High		VEVSGLIKTSSTFITPNFK	CB06.raw	Unambiguous	1	1	MPN400		CID	1	0	1	1	4.69708			1	2.33483	200	3	690.051	2068.14	3.05484	94.4174	13672	13672	MS2	0/0
	High		NPDYVIINGLTGDGSTLK	CB06.raw	Unambiguous	1	1	MPN400		CID	1	0	1	1	5.98614			0	2.16916	7	2	938.989	1876.97	3.173	94.5599	13698	13698	MS2	0/0
	High		VEVSGLIKTSSTFITPNFK	CB06.raw	Unambiguous	1	1	MPN400		CID	1	0	1	1	3.60102			1	4.87688	200	3	690.051	2068.14	2.9663	94.7756	13739	13739	MS2	0/0
	High		NPDYVIINGLTGDGSTLK	CB06.raw	Unambiguous	1	1	MPN400		CID	1	0	1	1	6.31183			0	0.717499	28	2	938.99	1876.97	4.27861	94.9027	13762	13762	MS2	0/0
	High		NPDYVIINGLTGDGSTLK	CB06.raw	Unambiguous	1	1	MPN400		CID	1	0	1	1	4.11411			0	0.343878	67	3	626.329	1876.97	4.53158	94.9053	13763	13763	MS2	0/0
	High		NPDYVIINGLTGDGSTLK	CB06.raw	Unambiguous	1	1	MPN400		CID	1	0	1	1	5.29998			0	4.22435	141	2	938.99	1876.97	4.27861	95.2514	13826	13826	MS2	0/0
	High		NPDYVIINGLTGDGSTLK	CB06.raw	Unambiguous	1	1	MPN400		CID	1	0	1	1	4.08626			0	1.61498	200	3	626.33	1876.97	4.82424	95.2614	13828	13828	MS2	0/0
	High		NPDYVIINGLTGDGSTLK	CB06.raw	Unambiguous	1	1	MPN400		CID	1	0	1	1	6.18259			0	1.40611	200	2	938.99	1876.97	4.21357	95.6013	13890	13890	MS2	0/0
	High		NPDYVIINGLTGDGSTLK	CB06.raw	Unambiguous	1	1	MPN400		CID	1	0	1	1	3.78473			0	8.0361	200	3	626.329	1876.97	3.94627	95.6393	13897	13897	MS2	0/0
	High		NPDYVIINGLTGDGSTLK	CB06.raw	Unambiguous	1	1	MPN400		CID	1	0	1	1	5.04948			0	2.002	200	2	938.989	1876.97	2.45761	95.9585	13956	13956	MS2	0/0
	High		SVTDLIGVLR	CB06.raw	Unambiguous	1	1	MPN400		CID	1	0	1	1	3.44505			0	34.9622	153	2	536.823	1072.64	2.51738	96.5626	14066	14066	MS2	0/0
	High		NPDYVIINGLTGDGSTLK	CB06.raw	Unambiguous	1	1	MPN400		CID	1	0	1	1	4.25487			0	0	200	2	938.989	1876.97	3.04293	96.8344	14116	14116	MS2	0/0
	High		SVTDLIGVLR	CB06.raw	Unambiguous	1	1	MPN400		CID	1	0	1	1	3.04398			0	42.4582	196	2	536.823	1072.64	3.0864	97.6082	14258	14258	MS2	0/0
	High		NPDYVIINGLTGDGSTLK	CB06.raw	Unambiguous	1	1	MPN400		CID	1	0	1	1	3.60212			0	15.2775	200	3	626.327	1876.97	1.40987	97.7548	14285	14285	MS2	0/0
	High		NPDYVIINGLTGDGSTLK	CB06.raw	Unambiguous	1	1	MPN400		CID	1	0	1	1	4.59401			0	79.3358	200	2	938.99	1876.97	3.88839	97.7831	14290	14290	MS2	0/0
	High		NPDYVIINGLTGDGSTLK	CB06.raw	Unambiguous	1	1	MPN400		CID	1	0	1	1	5.49277			0	0.572494	200	2	938.99	1876.97	3.56322	98.1327	14354	14354	MS2	0/0
	High		NPDYVIINGLTGDGSTLK	CB06.raw	Unambiguous	1	1	MPN400		CID	1	0	1	1	6.0441			0	0.743867	200	2	938.99	1876.97	3.56322	99.1815	14546	14546	MS2	0/0
	High		DNAEILNITNVSKDETVVAELK	CB06.raw	Unambiguous	1	1	MPN400		CID	1	0	1	1	4.44124			1	10.4248	200	3	805.762	2415.27	4.32392	99.3744	14581	14581	MS2	0/0
	High		NPDYVIINGLTGDGSTLK	CB06.raw	Unambiguous	1	1	MPN400		CID	1	0	1	1	5.61859			0	0.974931	200	2	938.989	1876.97	2.45761	99.5327	14610	14610	MS2	0/0
	High		NPDYVIINGLTGDGSTLK	CB06.raw	Unambiguous	1	1	MPN400		CID	1	0	1	1	5.20052			0	12.2077	200	2	938.989	1876.97	3.43315	99.9013	14677	14677	MS2	0/0
	High		NPDYVIINGLTGDGSTLK	CB06.raw	Unambiguous	1	1	MPN400		CID	1	0	1	1	3.83529			0	26.1215	200	2	938.989	1876.97	2.45761	99.9848	14692	14692	MS2	0/0
	High		NPDYVIINGLTGDGSTLKDLELPESVKK	CB06.raw	Unambiguous	1	1	MPN400		CID	1	0	1	1	4.18634			2	6.72508	200	3	1005.87	3015.59	0.926014	100.771	14836	14836	MS2	0/0
	High		DNAEILNITNVSKDETVVAELK	CB06.raw	Unambiguous	1	1	MPN400		CID	1	0	1	1	4.83312			1	2.88418	200	3	805.761	2415.27	2.80769	100.849	14850	14850	MS2	0/0
	High		DNAEILNITNVSKDETVVAELK	CB06.raw	Unambiguous	1	1	MPN400		CID	1	0	1	1	5.90479			1	20.7167	200	3	805.763	2415.27	5.15784	102.797	15204	15204	MS2	0/0
	High		DNAEILNITNVSKDETVVAELK	CB06.raw	Unambiguous	1	1	MPN400		CID	1	0	1	1	5.84954			1	0.858875	200	2	1208.14	2415.27	2.96488	102.984	15238	15238	MS2	0/0
	High		DNAEILNITNVSKDETVVAELK	CB06.raw	Unambiguous	1	1	MPN400		CID	1	0	1	1	4.5487			1	33.9493	200	4	604.572	2415.27	2.59996	103.028	15246	15246	MS2	0/0
	High		DNAEILNITNVSKDETVVAELK	CB06.raw	Unambiguous	1	1	MPN400		CID	1	0	1	1	5.75756			1	2.46067	2	3	805.763	2415.28	5.99176	103.138	15266	15266	MS2	0/0
	High		DNAEILNITNVSKDETVVAELK	CB06.raw	Unambiguous	1	1	MPN400		CID	1	0	1	1	4.68782			1	0	200	2	1208.14	2415.27	4.07678	103.349	15305	15305	MS2	0/0
	High		DNAEILNITNVSKDETVVAELK	CB06.raw	Unambiguous	1	1	MPN400		CID	1	0	1	1	5.12664			1	7.33257	59	3	805.761	2415.27	3.26256	103.488	15330	15330	MS2	0/0
	High		DNAEILNITNVSKDETVVAELK	CB06.raw	Unambiguous	1	1	MPN400		CID	1	0	1	1	4.84116			1	6.00656	200	3	805.762	2415.27	3.56581	103.833	15394	15394	MS2	0/0
	High		DNAEILNITNVSKDETVVAELK	CB06.raw	Unambiguous	1	1	MPN400		CID	1	0	1	1	5.16619			1	2.88963	200	3	805.761	2415.27	3.33837	104.18	15458	15458	MS2	0/0
	High		DNAEILNITNVSKDETVVAELK	CB06.raw	Unambiguous	1	1	MPN400		CID	1	0	1	1	3.84162			1	11.4172	200	3	805.761	2415.27	2.35282	104.533	15523	15523	MS2	0/0
	High		AELIGVVFEYGVK	CB06.raw	Unambiguous	1	1	MPN400		CID	1	0	1	1	4.17063			0	0.857295	200	2	712.398	1423.79	4.22876	104.87	15584	15584	MS2	0/0
	High		DNAEILNITNVSKDETVVAELK	CB06.raw	Unambiguous	1	1	MPN400		CID	1	0	1	1	4.55714			1	17.2337	200	3	805.761	2415.27	3.26256	104.876	15585	15585	MS2	0/0
	High		AELIGVVFEYGVK	CB06.raw	Unambiguous	1	1	MPN400		CID	1	0	1	1	3.88531			0	22.7871	200	3	475.268	1423.79	4.32649	104.925	15594	15594	MS2	0/0
	High		AELIGVVFEYGVK	CB06.raw	Unambiguous	1	1	MPN400		CID	1	0	1	1	4.71372			0	2.68964	6	2	712.398	1423.79	3.28567	105.213	15647	15647	MS2	0/0
	High		AELIGVVFEYGVK	CB06.raw	Unambiguous	1	1	MPN400		CID	1	0	1	1	4.24598			0	0.621784	52	3	475.267	1423.79	2.52603	105.215	15648	15648	MS2	0/0
	High		DNAEILNITNVSKDETVVAELK	CB06.raw	Unambiguous	1	1	MPN400		CID	1	0	1	1	4.01482			1	25.3884	200	3	805.762	2415.27	3.94486	105.239	15653	15653	MS2	0/0
	High		AELIGVVFEYGVK	CB06.raw	Unambiguous	1	1	MPN400		CID	1	0	1	1	4.0607			0	4.83883	88	2	712.397	1423.79	3.02846	105.557	15711	15711	MS2	0/0
	High		AELIGVVFEYGVK	CB06.raw	Unambiguous	1	1	MPN400		CID	1	0	1	1	3.74612			0	4.00422	200	3	475.267	1423.79	2.97615	105.582	15716	15716	MS2	0/0
	High		DNAEILNITNVSKDETVVAELK	CB06.raw	Unambiguous	1	1	MPN400		CID	1	0	1	1	4.43957			1	32.469	200	3	805.761	2415.27	3.18675	105.598	15719	15719	MS2	0/0
	High		AELIGVVFEYGVK	CB06.raw	Unambiguous	1	1	MPN400		CID	1	0	1	1	4.27719			0	29.3994	200	2	712.397	1423.79	2.51404	106.17	15823	15823	MS2	0/0
	High		AELIGVVFEYGVK	CB06.raw	Unambiguous	1	1	MPN400		CID	1	0	1	1	3.5342			0	20.1157	200	2	712.398	1423.79	4.40024	106.524	15887	15887	MS2	0/0
	High		AELIGVVFEYGVK	CB06.raw	Unambiguous	1	1	MPN400		CID	1	0	1	1	4.11049			0	14.9383	200	2	712.398	1423.79	4.05729	106.872	15951	15951	MS2	0/0
	High		AELIGVVFEYGVK	CB06.raw	Unambiguous	1	1	MPN400		CID	1	0	1	1	4.40216			0	15.5443	200	2	712.398	1423.79	3.28567	107.232	16017	16017	MS2	0/0
	High		DNAEILNITNVSKDETVVAELK	CB06.raw	Unambiguous	1	1	MPN400		CID	1	0	1	1	4.49984			1	6.97162	200	3	805.763	2415.27	4.77879	107.519	16069	16069	MS2	0/0
	High		AELIGVVFEYGVK	CB06.raw	Unambiguous	1	1	MPN400		CID	1	0	1	1	3.36277			0	0	200	2	712.398	1423.79	3.97156	107.585	16081	16081	MS2	0/0
	High		AELIGVVFEYGVK	CB06.raw	Unambiguous	1	1	MPN400		CID	1	0	1	1	2.99559			0	22.6975	200	2	712.398	1423.79	4.40024	107.933	16144	16144	MS2	0/0
	High		DNAEILNITNVSKDETVVAELK	CB06.raw	Unambiguous	1	1	MPN400		CID	1	0	1	1	5.03918			1	6.2308	200	3	805.762	2415.27	4.1723	108.111	16176	16176	MS2	0/0
	High		AELIGVVFEYGVK	CB06.raw	Unambiguous	1	1	MPN400		CID	1	0	1	1	3.07792			0	40.3644	200	2	712.398	1423.79	4.48597	108.298	16210	16210	MS2	0/0
	High		DNAEILNITNVSKDETVVAELK	CB06.raw	Unambiguous	1	1	MPN400		CID	1	0	1	1	5.17738			1	12.5469	200	3	805.761	2415.27	2.95931	108.464	16240	16240	MS2	0/0
	High		AELIGVVFEYGVK	CB06.raw	Unambiguous	1	1	MPN400		CID	1	0	1	1	3.20845			0	14.1615	200	2	712.398	1423.79	3.3714	108.696	16282	16282	MS2	0/0
	High		AELIGVVFEYGVK	CB06.raw	Unambiguous	1	1	MPN400		CID	1	0	1	1	3.64056			0	12.4143	200	2	712.397	1423.79	2.51404	109.143	16364	16364	MS2	0/0
	High		AELIGVVFEYGVK	CB06.raw	Unambiguous	1	1	MPN400		CID	1	0	1	1	3.43007			0	0	200	2	712.398	1423.79	4.48597	109.5	16429	16429	MS2	0/0
	High		NPDYVIINGLTGDGSTLKDLELPESVK	CB06.raw	Unambiguous	1	1	MPN400		CID	1	0	1	1	5.56801			1	2.66316	72	3	963.172	2887.5	2.19284	113.097	17084	17084	MS2	0/0
	High		NPDYVIINGLTGDGSTLKDLELPESVK	CB06.raw	Unambiguous	1	1	MPN400		CID	1	0	1	1	4.12717			1	28.205	200	3	963.174	2887.51	5.30007	114.406	17325	17325	MS2	0/0
	High		DSEFQKEIVQRAELIGVVFEYGVK	CB06.raw	Unambiguous	1	1	MPN400		CID	1	0	1	1	3.95351			2	18.9145	200	3	928.493	2783.46	0.953925	116.516	17713	17713	MS2	0/0
	High		SVTDLIGVLRDNAEILNITNVSK	CB06.raw	Unambiguous	1	1	MPN400		CID	1	0	1	1	3.89202			1	21.8935	200	3	828.797	2484.38	4.20314	117.802	17949	17949	MS2	0/0
	High		LQSGETLIASGR	CB07.raw	Unambiguous	1	1	MPN400		CID	1	0	1	1	3.22148			0	57.6132	200	2	616.338	1231.67	3.5345	43.0721	3832	3832	MS2	0/0
	High		LQSGETLIASGR	CB07.raw	Unambiguous	1	1	MPN400		CID	1	0	1	1	3.59298			0	0	200	2	616.338	1231.67	3.43539	43.3957	3888	3888	MS2	0/0
	High		YYQSTEYFNNR	CB07.raw	Unambiguous	1	1	MPN400		CID	1	0	1	1	3.68965			0	34.9508	200	2	742.828	1484.65	2.79504	44.6032	4105	4105	MS2	0/0
	High		FESPQEQVALK	CB07.raw	Unambiguous	1	1	MPN400		CID	1	0	1	1	3.08934			0	0	200	2	638.334	1275.66	2.7792	50.8476	5239	5239	MS2	0/0
	High		LDRENVFQEIR	CB07.raw	Unambiguous	1	1	MPN400		CID	1	0	1	1	3.57535			1	24.4818	200	3	473.586	1418.74	3.06951	53.0645	5651	5651	MS2	0/0
	High		VNENYYPGASAYEAER	CB07.raw	Unambiguous	1	1	MPN400		CID	1	0	1	1	4.30825			0	0	200	2	916.911	1832.81	3.40222	53.2819	5691	5691	MS2	0/0
	High		VNENYYPGASAYEAER	CB07.raw	Unambiguous	1	1	MPN400		CID	1	0	1	1	4.66893			0	0	200	2	916.911	1832.81	3.26901	53.6382	5756	5756	MS2	0/0
	High		VNENYYPGASAYEAER	CB07.raw	Unambiguous	1	1	MPN400		CID	1	0	1	1	3.68231			0	5.89845	200	2	916.91	1832.81	2.26998	53.9385	5811	5811	MS2	0/0
	High		VNENYYPGASAYEAER	CB07.raw	Unambiguous	1	1	MPN400		CID	1	0	1	1	3.21953			0	0	200	2	916.911	1832.82	3.80183	53.988	5820	5820	MS2	0/0
	High		VNENYYPGASAYEAER	CB07.raw	Unambiguous	1	1	MPN400		CID	1	0	1	1	3.41992			0	28.6592	200	2	916.911	1832.81	3.33562	54.1853	5856	5856	MS2	0/0
	High		DNDTVYAALK	CB07.raw	Unambiguous	1	1	MPN400		CID	1	0	1	1	3.07922			0	0	200	2	555.28	1109.55	5.31651	55.8009	6150	6150	MS2	0/0
	High		VSIYGDYHSINVAK	CB07.raw	Unambiguous	1	1	MPN400		CID	1	0	1	1	3.46374			0	29.9138	200	2	783.407	1565.81	7.22005	55.9195	6171	6171	MS2	0/0
	High		VSIYGDYHSINVAK	CB07.raw	Unambiguous	1	1	MPN400		CID	1	0	1	1	3.26837			0	16.2696	200	2	783.405	1565.8	3.86778	55.9631	6179	6179	MS2	0/0
	High		DNDTVYAALK	CB07.raw	Unambiguous	1	1	MPN400		CID	1	0	1	1	3.33476			0	0	200	2	555.279	1109.55	3.55624	56.153	6214	6214	MS2	0/0
	High		LNSISLTDGGYR	CB07.raw	Unambiguous	1	1	MPN400		CID	1	0	1	1	3.46538			0	15.3507	200	2	648.337	1295.67	5.60026	58.1391	6574	6574	MS2	0/0
	High		LNSISLTDGGYR	CB07.raw	Unambiguous	1	1	MPN400		CID	1	0	1	1	3.52903			0	2.17195	200	2	648.336	1295.66	4.28126	58.4972	6639	6639	MS2	0/0
	High		SEIDLGDGSNFR	CB07.raw	Unambiguous	1	1	MPN400		CID	1	0	1	1	3.06988			0	13.1382	200	2	655.307	1309.61	4.1204	60.6369	7026	7026	MS2	0/0
	High		SEIDLGDGSNFR	CB07.raw	Unambiguous	1	1	MPN400		CID	1	0	1	1	3.84406			0	0.755913	200	2	655.307	1309.61	3.37471	60.9723	7087	7087	MS2	0/0
	High		FQPVIGSVTDmSK	CB07.raw	Unambiguous	1	1	MPN400	M11(Oxidation)	CID	1	0	1	1	3.42523			0	7.05425	200	2	712.86	1424.71	2.97473	61.68	7216	7216	MS2	0/0
	High		LNSISLTDGGYR	CB07.raw	Unambiguous	1	1	MPN400		CID	1	0	1	1	3.36881			0	18.1056	200	2	648.337	1295.67	5.2234	63.5445	7556	7556	MS2	0/0
	High		AYYAGSNGQSEYLFK	CB07.raw	Unambiguous	1	1	MPN400		CID	1	0	1	1	2.96908			0	0	200	2	849.396	1697.79	2.63312	63.6131	7568	7568	MS2	0/0
	High		AYYAGSNGQSEYLFK	CB07.raw	Unambiguous	1	1	MPN400		CID	1	0	1	1	3.22297			0	27.0886	200	2	849.398	1697.79	4.50251	63.6396	7573	7573	MS2	0/0
	High		TSSTFITPNFK	CB07.raw	Unambiguous	1	1	MPN400		CID	1	0	1	1	2.92765			0	5.00422	200	2	621.825	1242.64	4.22481	63.9855	7635	7635	MS2	0/0
	High		SGNLSFQLYSK	CB07.raw	Unambiguous	1	1	MPN400		CID	1	0	1	1	3.25505			0	40.4845	200	2	622.324	1243.64	7.65627	64.262	7684	7684	MS2	0/0
	High		SGNLSFQLYSK	CB07.raw	Unambiguous	1	1	MPN400		CID	1	0	1	1	3.88876			0	2.74252	200	2	622.322	1243.64	3.82822	64.5998	7745	7745	MS2	0/0
	High		SEIDLGDGSNFR	CB07.raw	Unambiguous	1	1	MPN400		CID	1	0	1	1	2.97865			0	34.8867	200	2	655.307	1309.61	4.40003	64.7104	7765	7765	MS2	0/0
	High		SEIDLGDGSNFR	CB07.raw	Unambiguous	1	1	MPN400		CID	1	0	1	1	3.54915			0	0	200	2	655.308	1309.61	5.42535	64.9489	7808	7808	MS2	0/0
	High		VVmPILQTTNGTLTANNR	CB07.raw	Unambiguous	1	1	MPN400	M3(Oxidation)	CID	1	0	1	1	4.09182			0	0	200	2	980.023	1959.04	2.99514	67.3184	8224	8224	MS2	0/0
	High		NFANNLSEAITDAPK	CB07.raw	Unambiguous	1	1	MPN400		CID	1	0	1	1	4.85472			0	10.396	200	2	802.901	1604.79	1.97784	79.4467	10410	10410	MS2	0/0
	High		NFANNLSEAITDAPK	CB07.raw	Unambiguous	1	1	MPN400		CID	1	0	1	1	5.01223			0	6.0341	200	2	802.901	1604.8	2.5103	79.8142	10478	10478	MS2	0/0
	High		DNAEILNITNVSK	CB07.raw	Unambiguous	1	1	MPN400		CID	1	0	1	1	4.66762			0	25.041	200	2	715.88	1430.75	2.53962	80.1744	10544	10544	MS2	0/0
	High		NFANNLSEAITDAPK	CB07.raw	Unambiguous	1	1	MPN400		CID	1	0	1	1	3.29873			0	71.052	200	2	802.903	1604.8	4.71621	80.4544	10595	10595	MS2	0/0
	High		DNAEILNITNVSK	CB07.raw	Unambiguous	1	1	MPN400		CID	1	0	1	1	4.169			0	13.7601	200	2	715.881	1430.75	4.41663	80.5278	10609	10609	MS2	0/0
	High		AYDDIFVDQGVPK	CB07.raw	Unambiguous	1	1	MPN400		CID	1	0	1	1	4.70883			0	4.71408	200	2	733.864	1466.72	3.56703	81.1073	10717	10717	MS2	0/0
	High		AYDDIFVDQGVPK	CB07.raw	Unambiguous	1	1	MPN400		CID	1	0	1	1	4.81032			0	0	200	2	733.864	1466.72	3.56703	81.4601	10781	10781	MS2	0/0
	High		AYDDIFVDQGVPK	CB07.raw	Unambiguous	1	1	MPN400		CID	1	0	1	1	3.47263			0	0	200	2	733.864	1466.72	2.90122	81.8277	10847	10847	MS2	0/0
	High		NPDYVIINGLTGDGSTLK	CB07.raw	Unambiguous	1	1	MPN400		CID	1	0	1	1	3.66119			0	3.32398	200	3	626.328	1876.97	2.87318	94.5417	13123	13123	MS2	0/0
	High		NPDYVIINGLTGDGSTLK	CB07.raw	Unambiguous	1	1	MPN400		CID	1	0	1	1	5.1824			0	0	200	2	938.99	1876.97	4.21357	94.5654	13127	13127	MS2	0/0
	High		NPDYVIINGLTGDGSTLK	CB07.raw	Unambiguous	1	1	MPN400		CID	1	0	1	1	4.53834			0	0	200	2	938.99	1876.97	4.0835	94.9518	13196	13196	MS2	0/0
	High		NPDYVIINGLTGDGSTLK	CB07.raw	Unambiguous	1	1	MPN400		CID	1	0	1	1	3.36322			0	16.3544	200	2	938.985	1876.96	-1.05433	95.1864	13238	13238	MS2	0/0
	High		NPDYVIINGLTGDGSTLK	CB07.raw	Unambiguous	1	1	MPN400		CID	1	0	1	1	3.01977			0	15.0355	200	2	938.988	1876.97	2.2625	95.3727	13271	13271	MS2	0/0
	High		NPDYVIINGLTGDGSTLK	CB07.raw	Unambiguous	1	1	MPN400		CID	1	0	1	1	3.33653			0	9.67754	200	2	938.99	1876.97	4.0835	99.349	13974	13974	MS2	0/0
	High		NPDYVIINGLTGDGSTLK	CB07.raw	Unambiguous	1	1	MPN400		CID	1	0	1	1	3.47986			0	8.12306	200	2	938.99	1876.97	4.27861	99.417	13986	13986	MS2	0/0
	High		DNAEILNITNVSKDETVVAELK	CB07.raw	Unambiguous	1	1	MPN400		CID	1	0	1	1	4.05241			1	0	200	3	805.761	2415.27	2.95931	103.013	14617	14617	MS2	0/0
	High		DNAEILNITNVSKDETVVAELK	CB07.raw	Unambiguous	1	1	MPN400		CID	1	0	1	1	4.70699			1	1.56086	200	3	805.762	2415.27	3.79324	103.367	14680	14680	MS2	0/0
	High		AELIGVVFEYGVK	CB07.raw	Unambiguous	1	1	MPN400		CID	1	0	1	1	3.57234			0	24.3581	200	2	712.398	1423.79	4.3145	105.296	15021	15021	MS2	0/0
	High		VNENYYPGASAYEAER	CB08.raw	Unambiguous	1	1	MPN400		CID	1	0	1	1	3.11631			0	0	200	2	916.91	1832.81	1.73715	54.2162	5661	5661	MS2	0/0
	High		VNENYYPGASAYEAER	CB08.raw	Unambiguous	1	1	MPN400		CID	1	0	1	1	3.84506			0	7.79172	200	2	916.911	1832.81	3.46882	54.2673	5670	5670	MS2	0/0
	High		DNDTVYAALK	CB08.raw	Unambiguous	1	1	MPN400		CID	1	0	1	1	3.00072			0	0	200	2	555.28	1109.55	4.65641	56.7915	6082	6082	MS2	0/0
	High		SEIDLGDGSNFR	CB08.raw	Unambiguous	1	1	MPN400		CID	1	0	1	1	3.42737			0	8.77673	200	2	655.308	1309.61	4.77287	61.5453	6884	6884	MS2	0/0
	High		SGNLSFQLYSK	CB08.raw	Unambiguous	1	1	MPN400		CID	1	0	1	1	3.51202			0	12.1178	200	2	622.323	1243.64	5.88948	65.1495	7465	7465	MS2	0/0
	High		NFANNLSEAITDAPK	CB08.raw	Unambiguous	1	1	MPN400		CID	1	0	1	1	3.45671			0	17.2643	200	2	802.903	1604.8	4.18375	79.0557	9821	9821	MS2	0/0
	High		NFANNLSEAITDAPK	CB08.raw	Unambiguous	1	1	MPN400		CID	1	0	1	1	3.83556			0	35.233	200	2	802.902	1604.8	2.81457	79.2417	9854	9854	MS2	0/0
	High		NFANNLSEAITDAPK	CB08.raw	Unambiguous	1	1	MPN400		CID	1	0	1	1	3.38715			0	26.0236	200	2	802.904	1604.8	5.85719	79.3055	9865	9865	MS2	0/0
	High		NFANNLSEAITDAPK	CB08.raw	Unambiguous	1	1	MPN400		CID	1	0	1	1	3.47502			0	12.5385	200	2	802.905	1604.8	6.46571	79.3935	9880	9880	MS2	0/0
	High		NFANNLSEAITDAPK	CB08.raw	Unambiguous	1	1	MPN400		CID	1	0	1	1	4.63642			0	11.8243	200	2	802.903	1604.8	5.02047	79.9468	9975	9975	MS2	0/0
	High		NFANNLSEAITDAPK	CB08.raw	Unambiguous	1	1	MPN400		CID	1	0	1	1	4.4381			0	6.024	200	2	802.904	1604.8	5.47686	80.3047	10040	10040	MS2	0/0
	High		NFANNLSEAITDAPK	CB08.raw	Unambiguous	1	1	MPN400		CID	1	0	1	1	4.41411			0	21.0215	200	2	802.902	1604.8	3.27096	80.3726	10052	10052	MS2	0/0
	High		DNAEILNITNVSK	CB08.raw	Unambiguous	1	1	MPN400		CID	1	0	1	1	3.11873			0	30.9369	200	2	715.879	1430.75	1.85707	80.7401	10118	10118	MS2	0/0
	High		NFANNLSEAITDAPK	CB08.raw	Unambiguous	1	1	MPN400		CID	1	0	1	1	3.20292			0	44.5675	200	2	802.905	1604.8	7.22636	80.8128	10130	10130	MS2	0/0
	High		DNAEILNITNVSK	CB08.raw	Unambiguous	1	1	MPN400		CID	1	0	1	1	3.0258			0	13.4577	200	2	715.879	1430.75	2.11302	80.9887	10161	10161	MS2	0/0
	High		AYDDIFVDQGVPK	CB08.raw	Unambiguous	1	1	MPN400		CID	1	0	1	1	3.75905			0	0	200	2	733.865	1466.72	3.98317	81.6486	10281	10281	MS2	0/0
	High		AYDDIFVDQGVPK	CB08.raw	Unambiguous	1	1	MPN400		CID	1	0	1	1	3.35189			0	0	200	2	733.865	1466.72	4.06639	81.9912	10342	10342	MS2	0/0
	High		NPDYVIINGLTGDGSTLK	CB08.raw	Unambiguous	1	1	MPN400		CID	1	0	1	1	5.29043			0	22.8872	200	2	938.988	1876.97	1.74222	95.0294	12575	12575	MS2	0/0
	High		NPDYVIINGLTGDGSTLK	CB08.raw	Unambiguous	1	1	MPN400		CID	1	0	1	1	3.48336			0	0	200	2	938.989	1876.97	3.04293	95.2777	12618	12618	MS2	0/0
	High		NPDYVIINGLTGDGSTLK	CB08.raw	Unambiguous	1	1	MPN400		CID	1	0	1	1	3.36364			0	11.6632	200	2	938.988	1876.97	2.0674	95.3012	12622	12622	MS2	0/0
	High		DNAEILNITNVSKDETVVAELK	CB08.raw	Unambiguous	1	1	MPN400		CID	1	0	1	1	3.84431			1	18.014	200	3	805.763	2415.27	5.23365	103.432	13992	13992	MS2	0/0
	High		AELIGVVFEYGVK	CB08.raw	Unambiguous	1	1	MPN400		CID	1	0	1	1	3.01026			0	0	200	2	712.398	1423.79	4.57171	105.407	14324	14324	MS2	0/0
158255142;gi-24430192 ref	unnamed protein product [Homo sapiens]	55.18	2	12	21	501	963.178	53.7	20	249	7700.13	55.18	21	252	473	51.2362	5.04639
	A5	A7	Sequence	Spectrum File	PSM Ambiguity	# Proteins	# Protein Groups	Protein Group Accessions	Modifications	Activation Type	ΔScore	ΔCn	Rank	Search Engine Rank	XCorr	IonScore	Exp Value	# Missed Cleavages	Isolation Interference [%]	Ion Inject Time [ms]	Charge	m/z [Da]	MH+ [Da]	ΔM [ppm]	RT [min]	First Scan	Last Scan	MS Order	Ions Matched
	High		ASLENSLEETKGR	CB01.raw	Unambiguous	5	2	158255142;gi-24430192 ref;15431310;gi-15431310 ref		CID	1	0	1	1	3.13848			1	20.0093	200	2	717.369	1433.73	5.40636	32.2015	2057	2057	MS2	0/0
	High		ISSVLAGGScR	CB01.raw	Unambiguous	5	2	158255142;gi-24430192 ref;15431310;gi-15431310 ref	C10(Carbamidomethyl)	CID	1	0	1	1	3.20504			0	37.5594	200	2	553.788	1106.57	5.60629	34.4164	2387	2387	MS2	0/0
	High		ASLENSLEETK	CB01.raw	Unambiguous	5	2	158255142;gi-24430192 ref;15431310;gi-15431310 ref		CID	1	0	1	1	3.22731			0	40.6551	200	2	610.808	1220.61	5.97603	40.1978	3376	3376	MS2	0/0
	High		ASLENSLEETK	CB01.raw	Unambiguous	5	2	158255142;gi-24430192 ref;15431310;gi-15431310 ref		CID	1	0	1	1	3.69904			0	16.3872	200	2	610.807	1220.61	5.676	40.5569	3438	3438	MS2	0/0
	High		LEQEIATYR	CB01.raw	Unambiguous	13	4	119581154;EAW60750.1;158255142;gi-24430192 ref;131412225;gi-131412225 ref;15431310;gi-15431310 ref		CID	1	0	1	1	3.50299			0	2.0609	182	2	561.797	1122.59	6.22117	40.7932	3476	3476	MS2	0/0
	High		LEQEIATYR	CB01.raw	Unambiguous	13	4	119581154;EAW60750.1;158255142;gi-24430192 ref;131412225;gi-131412225 ref;15431310;gi-15431310 ref		CID	1	0	1	1	3.4408			0	10.6959	200	2	561.796	1122.58	5.24251	41.1449	3538	3538	MS2	0/0
	High		APSTYGGGLSVSSR	CB01.raw	Unambiguous	2	1	158255142;gi-24430192 ref		CID	1	0	1	1	2.97718			0	24.6689	200	2	669.841	1338.67	6.99994	41.4719	3591	3591	MS2	0/0
	High		APSTYGGGLSVSSR	CB01.raw	Unambiguous	2	1	158255142;gi-24430192 ref		CID	1	0	1	1	3.78926			0	3.86773	200	2	669.84	1338.67	5.54095	41.8099	3650	3650	MS2	0/0
	High		TRLEQEIATYR	CB01.raw	Unambiguous	12	4	119581154;EAW60750.1;158255142;gi-24430192 ref;131412225;gi-131412225 ref;15431310;gi-15431310 ref		CID	1	0	1	1	4.05789			1	13.004	200	2	690.37	1379.73	3.64881	42.7513	3815	3815	MS2	0/0
	High		TRLEQEIATYR	CB01.raw	Unambiguous	12	4	119581154;EAW60750.1;158255142;gi-24430192 ref;131412225;gi-131412225 ref;15431310;gi-15431310 ref		CID	1	0	1	1	3.8872			1	6.28408	200	2	690.371	1379.74	5.24133	43.0915	3877	3877	MS2	0/0
	High		TRLEQEIATYR	CB01.raw	Unambiguous	12	4	119581154;EAW60750.1;158255142;gi-24430192 ref;131412225;gi-131412225 ref;15431310;gi-15431310 ref		CID	1	0	1	1	3.80441			1	20.1144	200	2	690.371	1379.74	5.50675	43.4352	3936	3936	MS2	0/0
	High		TRLEQEIATYR	CB01.raw	Unambiguous	12	4	119581154;EAW60750.1;158255142;gi-24430192 ref;131412225;gi-131412225 ref;15431310;gi-15431310 ref		CID	1	0	1	1	3.04826			1	37.0013	200	2	690.373	1379.74	7.89552	43.7816	3995	3995	MS2	0/0
	High		TRLEQEIATYR	CB01.raw	Unambiguous	12	4	119581154;EAW60750.1;158255142;gi-24430192 ref;131412225;gi-131412225 ref;15431310;gi-15431310 ref		CID	1	0	1	1	3.04365			1	41.36	200	2	690.372	1379.74	6.83385	43.9534	4025	4025	MS2	0/0
	High		TEELNKEVASNSELVQSSR	CB01.raw	Unambiguous	2	1	158255142;gi-24430192 ref		CID	1	0	1	1	4.37532			1	0	200	3	707.357	2120.06	4.68971	46.9982	4552	4552	MS2	0/0
	High		TEELNKEVASNSELVQSSR	CB01.raw	Unambiguous	2	1	158255142;gi-24430192 ref		CID	1	0	1	1	4.72984			1	0	200	3	707.357	2120.06	5.12154	47.0107	4554	4554	MS2	0/0
	High		TEELNKEVASNSELVQSSR	CB01.raw	Unambiguous	2	1	158255142;gi-24430192 ref		CID	1	0	1	1	4.73288			1	0	200	3	707.358	2120.06	6.67616	47.3944	4624	4624	MS2	0/0
	High		ALEEANADLEVK	CB01.raw	Unambiguous	8	3	158255142;gi-24430192 ref;131412225;gi-131412225 ref;15431310;gi-15431310 ref		CID	1	0	1	1	4.3694			0	19.867	200	2	651.336	1301.67	5.31588	50.8528	5247	5247	MS2	0/0
	High		ALEEANADLEVK	CB01.raw	Unambiguous	8	3	158255142;gi-24430192 ref;131412225;gi-131412225 ref;15431310;gi-15431310 ref		CID	1	0	1	1	4.59152			0	1.86708	74	2	651.336	1301.66	4.19053	51.2395	5319	5319	MS2	0/0
	High		ALEEANADLEVK	CB01.raw	Unambiguous	8	3	158255142;gi-24430192 ref;131412225;gi-131412225 ref;15431310;gi-15431310 ref		CID	1	0	1	1	4.23747			0	12.8155	200	2	651.336	1301.66	4.19053	51.6493	5396	5396	MS2	0/0
	High		GQTGGDVNVEmDAAPGVDLSR	CB01.raw	Unambiguous	2	1	158255142;gi-24430192 ref	M11(Oxidation)	CID	1	0	1	1	4.26427			0	10.177	200	2	1052.48	2103.96	0.678616	66.145	8029	8029	MS2	0/0
	High		GQTGGDVNVEmDAAPGVDLSR	CB01.raw	Unambiguous	2	1	158255142;gi-24430192 ref	M11(Oxidation)	CID	1	0	1	1	3.47705			0	38.6675	200	3	701.996	2103.97	5.74888	66.2017	8039	8039	MS2	0/0
	High		GQTGGDVNVEmDAAPGVDLSR	CB01.raw	Unambiguous	2	1	158255142;gi-24430192 ref	M11(Oxidation)	CID	1	0	1	1	4.11263			0	29.1244	200	2	1052.49	2103.97	4.15976	66.5176	8096	8096	MS2	0/0
	High		VLDELTLAR	CB01.raw	Unambiguous	10	3	119581154;EAW60750.1;158255142;gi-24430192 ref;15431310;gi-15431310 ref		CID	1	0	1	1	3.79321			0	36.4668	200	2	515.303	1029.6	4.36575	69.437	8614	8614	MS2	0/0
	High		VLDELTLAR	CB01.raw	Unambiguous	10	3	119581154;EAW60750.1;158255142;gi-24430192 ref;15431310;gi-15431310 ref		CID	1	0	1	1	3.80961			0	0.644176	42	2	515.304	1029.6	5.78848	69.7945	8678	8678	MS2	0/0
	High		VLDELTLAR	CB01.raw	Unambiguous	10	3	119581154;EAW60750.1;158255142;gi-24430192 ref;15431310;gi-15431310 ref		CID	1	0	1	1	3.7852			0	0	200	2	515.303	1029.6	5.4328	70.1438	8740	8740	MS2	0/0
	High		VLDELTLAR	CB01.raw	Unambiguous	10	3	119581154;EAW60750.1;158255142;gi-24430192 ref;15431310;gi-15431310 ref		CID	1	0	1	1	3.62945			0	32.2498	200	2	515.304	1029.6	5.66992	70.4932	8799	8799	MS2	0/0
	High		VLDELTLAR	CB01.raw	Unambiguous	10	3	119581154;EAW60750.1;158255142;gi-24430192 ref;15431310;gi-15431310 ref		CID	1	0	1	1	3.35754			0	49.9505	200	2	515.304	1029.6	5.66992	70.8528	8862	8862	MS2	0/0
	High		TDLEmQIEGLK	CB01.raw	Unambiguous	3	1	158255142;gi-24430192 ref	M5(Oxidation)	CID	1	0	1	1	2.9882			0	0	200	2	646.827	1292.65	4.33632	70.9389	8877	8877	MS2	0/0
	High		VLDELTLAR	CB01.raw	Unambiguous	10	3	119581154;EAW60750.1;158255142;gi-24430192 ref;15431310;gi-15431310 ref		CID	1	0	1	1	3.32984			0	36.1026	200	2	515.303	1029.6	4.95855	71.3103	8944	8944	MS2	0/0
	High		TDLEmQIEGLK	CB01.raw	Unambiguous	3	1	158255142;gi-24430192 ref	M5(Oxidation)	CID	1	0	1	1	3.38647			0	5.47998	200	2	646.827	1292.65	5.28066	71.3154	8945	8945	MS2	0/0
	High		VLDELTLAR	CB01.raw	Unambiguous	10	3	119581154;EAW60750.1;158255142;gi-24430192 ref;15431310;gi-15431310 ref		CID	1	0	1	1	2.96387			0	37.7302	200	2	515.303	1029.6	4.95855	71.6888	9012	9012	MS2	0/0
	High		VLDELTLAR	CB01.raw	Unambiguous	10	3	119581154;EAW60750.1;158255142;gi-24430192 ref;15431310;gi-15431310 ref		CID	1	0	1	1	3.13145			0	42.69	200	2	515.304	1029.6	6.0256	72.2011	9105	9105	MS2	0/0
	High		GQTGGDVNVEmDAAPGVDLSR	CB01.raw	Unambiguous	2	1	158255142;gi-24430192 ref	M11(Oxidation)	CID	1	0	1	1	3.78451			0	41.0161	200	2	1052.49	2103.98	9.84557	74.3496	9492	9492	MS2	0/0
	High		DAETWFLSK	CB01.raw	Unambiguous	2	1	158255142;gi-24430192 ref		CID	1	0	1	1	3.04061			0	15.2834	200	2	548.772	1096.54	4.72316	86.1644	11641	11641	MS2	0/0
	High		cEmEQQSQEYQILLDVK	CB01.raw	Unambiguous	2	1	158255142;gi-24430192 ref	C1(Carbamidomethyl); M3(Oxidation)	CID	1	0	1	1	3.76453			0	17.4983	200	2	1079	2157	6.22706	86.4356	11690	11690	MS2	0/0
	High		DAETWFLSK	CB01.raw	Unambiguous	2	1	158255142;gi-24430192 ref		CID	1	0	1	1	3.02596			0	1.09879	200	2	548.772	1096.54	4.83448	86.5189	11705	11705	MS2	0/0
	High		VLQGLEIELQSQLSmK	CB01.raw	Unambiguous	2	1	158255142;gi-24430192 ref	M15(Oxidation)	CID	1	0	1	1	4.13453			0	15.4905	200	2	916.498	1831.99	2.98741	96.8275	13577	13577	MS2	0/0
	High		VLQGLEIELQSQLSmK	CB01.raw	Unambiguous	2	1	158255142;gi-24430192 ref	M15(Oxidation)	CID	1	0	1	1	5.25306			0	7.66611	200	2	916.499	1831.99	4.25342	96.8887	13588	13588	MS2	0/0
	High		VLQGLEIELQSQLSmK	CB01.raw	Unambiguous	2	1	158255142;gi-24430192 ref	M15(Oxidation)	CID	1	0	1	1	3.65194			0	0	200	2	916.501	1831.99	6.25239	97.2781	13659	13659	MS2	0/0
	High		IIAATIENAQPILQIDNAR	CB01.raw	Unambiguous	2	1	158255142;gi-24430192 ref		CID	1	0	1	1	5.81012			0	1.90753	200	3	688.723	2064.15	4.75543	98.2906	13842	13842	MS2	0/0
	High		IIAATIENAQPILQIDNAR	CB01.raw	Unambiguous	2	1	158255142;gi-24430192 ref		CID	1	0	1	1	5.20647			0	20.557	200	2	1032.58	2064.15	4.58453	98.2961	13843	13843	MS2	0/0
	High		IIAATIENAQPILQIDNAR	CB01.raw	Unambiguous	2	1	158255142;gi-24430192 ref		CID	1	0	1	1	5.74882			0	2.87143	200	3	688.723	2064.15	4.22319	98.6905	13914	13914	MS2	0/0
	High		IIAATIENAQPILQIDNAR	CB01.raw	Unambiguous	2	1	158255142;gi-24430192 ref		CID	1	0	1	1	5.82773			0	7.29129	200	2	1032.58	2064.15	3.04694	98.696	13915	13915	MS2	0/0
	High		IIAATIENAQPILQIDNAR	CB01.raw	Unambiguous	2	1	158255142;gi-24430192 ref		CID	1	0	1	1	5.04359			0	8.86709	200	3	688.724	2064.16	5.46508	99.0565	13980	13980	MS2	0/0
	High		IIAATIENAQPILQIDNAR	CB01.raw	Unambiguous	2	1	158255142;gi-24430192 ref		CID	1	0	1	1	3.57626			0	9.34441	200	3	688.724	2064.16	5.6425	99.4319	14048	14048	MS2	0/0
	High		TDLEmQIEGLKEELAYLR	CB01.raw	Unambiguous	2	1	158255142;gi-24430192 ref	M5(Oxidation)	CID	1	0	1	1	3.99322			1	3.27823	137	3	723.04	2167.11	4.69037	114.9	16856	16856	MS2	0/0
	High		YcmQLSQIQGLIGSVEEQLAQLR	CB01.raw	Unambiguous	2	1	158255142;gi-24430192 ref	C2(Carbamidomethyl); M3(Oxidation)	CID	1	0	1	1	3.55572			0	0	200	3	894.124	2680.36	5.12639	122.392	18232	18232	MS2	0/0
		High	LAADDFR	CB01.raw	Unambiguous	16	6	119581154;EAW60750.1;158255142;gi-24430192 ref;131412225;gi-131412225 ref;119581084;AAH34697.1;15431310;gi-15431310 ref;CAA60378.1		CID	1	0	1	1		37.59	0.00570442	0	14.8019	200	2	404.206	807.404	5.20664	37.9398	2982	2982	MS2	6/48
		High	LAADDFR	CB01.raw	Unambiguous	16	6	119581154;EAW60750.1;158255142;gi-24430192 ref;131412225;gi-131412225 ref;119581084;AAH34697.1;15431310;gi-15431310 ref;CAA60378.1		CID	1	0	1	1		31.95	0.0209031	0	46.9182	200	2	404.206	807.404	5.88698	37.6085	2926	2926	MS2	6/48
		High	VLDELTLAR	CB01.raw	Unambiguous	10	3	119581154;EAW60750.1;158255142;gi-24430192 ref;15431310;gi-15431310 ref		CID	1	0	1	1		56.44	0.000178979	0	36.4668	200	2	515.303	1029.6	4.36575	69.437	8614	8614	MS2	6/64
		High	VLDELTLAR	CB01.raw	Unambiguous	10	3	119581154;EAW60750.1;158255142;gi-24430192 ref;15431310;gi-15431310 ref		CID	1	0	1	1		41.37	0.00598155	0	36.1026	200	2	515.303	1029.6	4.95855	71.3103	8944	8944	MS2	8/64
		High	VLDELTLAR	CB01.raw	Unambiguous	10	3	119581154;EAW60750.1;158255142;gi-24430192 ref;15431310;gi-15431310 ref		CID	1	0	1	1		37.83	0.0135149	0	37.7302	200	2	515.303	1029.6	4.95855	71.6888	9012	9012	MS2	8/64
		High	VLDELTLAR	CB01.raw	Unambiguous	10	3	119581154;EAW60750.1;158255142;gi-24430192 ref;15431310;gi-15431310 ref		CID	1	0	1	1		52.35	0.000486056	0	0	200	2	515.303	1029.6	5.4328	70.1438	8740	8740	MS2	6/64
		High	VLDELTLAR	CB01.raw	Unambiguous	10	3	119581154;EAW60750.1;158255142;gi-24430192 ref;15431310;gi-15431310 ref		CID	1	0	1	1		33.5	0.0372981	0	49.9505	200	2	515.304	1029.6	5.66992	70.8528	8862	8862	MS2	8/64
		High	VLDELTLAR	CB01.raw	Unambiguous	10	3	119581154;EAW60750.1;158255142;gi-24430192 ref;15431310;gi-15431310 ref		CID	1	0	1	1		50.44	0.000754547	0	32.2498	200	2	515.304	1029.6	5.66992	70.4932	8799	8799	MS2	8/64
		High	VLDELTLAR	CB01.raw	Unambiguous	10	3	119581154;EAW60750.1;158255142;gi-24430192 ref;15431310;gi-15431310 ref		CID	1	0	1	1		63.22	3.9782e-05	0	0.644176	42	2	515.304	1029.6	5.78848	69.7945	8678	8678	MS2	6/64
		High	VLDELTLAR	CB01.raw	Unambiguous	10	3	119581154;EAW60750.1;158255142;gi-24430192 ref;15431310;gi-15431310 ref		CID	1	0	1	1		45.78	0.00220641	0	42.69	200	2	515.304	1029.6	6.0256	72.2011	9105	9105	MS2	8/64
		High	LASYLDKVR	CB01.raw	Unambiguous	12	4	119581154;EAW60750.1;158255142;gi-24430192 ref;119581084;AAH34697.1;15431310;gi-15431310 ref		CID	0.25	0	1	1		43.86	0.00162404	1	0	200	2	532.811	1064.61	4.4714	37.8445	2966	2966	MS2	8/72
		High	LASYLDKVR	CB01.raw	Selected	12	4	119581154;EAW60750.1;158255142;gi-24430192 ref;119581084;AAH34697.1;15431310;gi-15431310 ref		CID	0.119	0	1	1		42.46	0.0022418	1	0	200	2	532.811	1064.62	5.15937	37.5066	2908	2908	MS2	8/72
		High	LASYLDKVR	CB01.raw	Unambiguous	12	4	119581154;EAW60750.1;158255142;gi-24430192 ref;119581084;AAH34697.1;15431310;gi-15431310 ref		CID	1	0	1	1		31.01	0.0309472	1	15.3272	200	2	532.812	1064.62	6.30598	38.0054	2993	2993	MS2	8/72
		High	DAETWFLSK	CB01.raw	Unambiguous	2	1	158255142;gi-24430192 ref		CID	1	0	1	1		37.29	0.0100598	0	15.2834	200	2	548.772	1096.54	4.72316	86.1644	11641	11641	MS2	6/64
		High	DAETWFLSK	CB01.raw	Unambiguous	2	1	158255142;gi-24430192 ref		CID	1	0	1	1		44.98	0.00171234	0	1.09879	200	2	548.772	1096.54	4.83448	86.5189	11705	11705	MS2	11/64
		High	ISSVLAGGScR	CB01.raw	Unambiguous	5	2	158255142;gi-24430192 ref;15431310;gi-15431310 ref	C10(Carbamidomethyl)	CID	1	0	1	1		33.2	0.0379314	0	37.5594	200	2	553.788	1106.57	5.60629	34.4164	2387	2387	MS2	9/80
		High	LEQEIATYR	CB01.raw	Unambiguous	13	4	119581154;EAW60750.1;158255142;gi-24430192 ref;131412225;gi-131412225 ref;15431310;gi-15431310 ref		CID	1	0	1	1		34.09	0.0394036	0	10.6959	200	2	561.796	1122.58	5.24251	41.1449	3538	3538	MS2	8/88
		High	LEQEIATYR	CB01.raw	Unambiguous	13	4	119581154;EAW60750.1;158255142;gi-24430192 ref;131412225;gi-131412225 ref;15431310;gi-15431310 ref		CID	1	0	1	1		45.36	0.00293691	0	2.0609	182	2	561.797	1122.59	6.22117	40.7932	3476	3476	MS2	8/88
		High	ASLENSLEETK	CB01.raw	Unambiguous	5	2	158255142;gi-24430192 ref;15431310;gi-15431310 ref		CID	1	0	1	1		50.8	0.000625486	0	16.3872	200	2	610.807	1220.61	5.676	40.5569	3438	3438	MS2	9/104
		High	ASLENSLEETK	CB01.raw	Unambiguous	5	2	158255142;gi-24430192 ref;15431310;gi-15431310 ref		CID	1	0	1	1		41.74	0.00496719	0	40.6551	200	2	610.808	1220.61	5.97603	40.1978	3376	3376	MS2	9/104
		High	TDLEmQIEGLK	CB01.raw	Unambiguous	3	1	158255142;gi-24430192 ref	M5(Oxidation)	CID	1	0	1	1		34.04	0.0271978	0	0	200	2	646.827	1292.65	4.33632	70.9389	8877	8877	MS2	5/100
		High	TDLEmQIEGLK	CB01.raw	Unambiguous	3	1	158255142;gi-24430192 ref	M5(Oxidation)	CID	1	0	1	1		40.54	0.00634493	0	5.47998	200	2	646.827	1292.65	5.28066	71.3154	8945	8945	MS2	8/100
		High	ALEEANADLEVK	CB01.raw	Unambiguous	8	3	158255142;gi-24430192 ref;131412225;gi-131412225 ref;15431310;gi-15431310 ref		CID	1	0	1	1		65.11	1.96091e-05	0	1.86708	74	2	651.336	1301.66	4.19053	51.2395	5319	5319	MS2	10/112
		High	ALEEANADLEVK	CB01.raw	Unambiguous	8	3	158255142;gi-24430192 ref;131412225;gi-131412225 ref;15431310;gi-15431310 ref		CID	1	0	1	1		49.28	0.000750684	0	12.8155	200	2	651.336	1301.66	4.19053	51.6493	5396	5396	MS2	14/112
		High	ALEEANADLEVK	CB01.raw	Unambiguous	8	3	158255142;gi-24430192 ref;131412225;gi-131412225 ref;15431310;gi-15431310 ref		CID	1	0	1	1		40.08	0.00659244	0	19.867	200	2	651.336	1301.67	5.31588	50.8528	5247	5247	MS2	16/112
		High	APSTYGGGLSVSSR	CB01.raw	Unambiguous	2	1	158255142;gi-24430192 ref		CID	1	0	1	1		38.2	0.0353946	0	30.7725	200	2	669.839	1338.67	4.72026	42.0541	3690	3690	MS2	10/104
		High	APSTYGGGLSVSSR	CB01.raw	Unambiguous	2	1	158255142;gi-24430192 ref		CID	1	0	1	1		55.03	0.000722788	0	3.86773	200	2	669.84	1338.67	5.54095	41.8099	3650	3650	MS2	7/104
		High	APSTYGGGLSVSSR	CB01.raw	Unambiguous	2	1	158255142;gi-24430192 ref		CID	1	0	1	1		49.35	0.00274276	0	24.6689	200	2	669.841	1338.67	6.99994	41.4719	3591	3591	MS2	9/104
		High	TRLEQEIATYR	CB01.raw	Unambiguous	12	4	119581154;EAW60750.1;158255142;gi-24430192 ref;131412225;gi-131412225 ref;15431310;gi-15431310 ref		CID	1	0	1	1		34.5	0.0236128	1	13.004	200	2	690.37	1379.73	3.64881	42.7513	3815	3815	MS2	8/116
		High	TRLEQEIATYR	CB01.raw	Unambiguous	12	4	119581154;EAW60750.1;158255142;gi-24430192 ref;131412225;gi-131412225 ref;15431310;gi-15431310 ref		CID	1	0	1	1		50.88	0.000496482	1	6.28408	200	2	690.371	1379.74	5.24133	43.0915	3877	3877	MS2	15/116
		High	TRLEQEIATYR	CB01.raw	Unambiguous	12	4	119581154;EAW60750.1;158255142;gi-24430192 ref;131412225;gi-131412225 ref;15431310;gi-15431310 ref		CID	1	0	1	1		37.7	0.0103508	1	20.1144	200	2	690.371	1379.74	5.50675	43.4352	3936	3936	MS2	10/116
		High	ASLENSLEETKGR	CB01.raw	Unambiguous	5	2	158255142;gi-24430192 ref;15431310;gi-15431310 ref		CID	1	0	1	1		34.31	0.0323975	1	20.0093	200	2	717.369	1433.73	5.40636	32.2015	2057	2057	MS2	7/128
		High	VLQGLEIELQSQLSmK	CB01.raw	Unambiguous	2	1	158255142;gi-24430192 ref	M15(Oxidation)	CID	1	0	1	1		79.08	6.45165e-07	0	15.4905	200	2	916.498	1831.99	2.98741	96.8275	13577	13577	MS2	9/172
		High	VLQGLEIELQSQLSmK	CB01.raw	Unambiguous	2	1	158255142;gi-24430192 ref	M15(Oxidation)	CID	1	0	1	1		83.48	2.32001e-07	0	7.66611	200	2	916.499	1831.99	4.25342	96.8887	13588	13588	MS2	11/172
		High	VLQGLEIELQSQLSmK	CB01.raw	Unambiguous	2	1	158255142;gi-24430192 ref	M15(Oxidation)	CID	1	0	1	1		31.7	0.0353929	0	0	200	2	916.501	1831.99	6.25239	97.2781	13659	13659	MS2	10/172
		High	IIAATIENAQPILQIDNAR	CB01.raw	Unambiguous	2	1	158255142;gi-24430192 ref		CID	1	0	1	1		48.85	0.000372706	0	7.29129	200	2	1032.58	2064.15	3.04694	98.696	13915	13915	MS2	12/188
		High	IIAATIENAQPILQIDNAR	CB01.raw	Unambiguous	2	1	158255142;gi-24430192 ref		CID	1	0	1	1		55.27	7.78577e-05	0	2.87143	200	3	688.723	2064.15	4.22319	98.6905	13914	13914	MS2	14/188
		High	IIAATIENAQPILQIDNAR	CB01.raw	Unambiguous	2	1	158255142;gi-24430192 ref		CID	1	0	1	1		91.33	1.73745e-08	0	20.557	200	2	1032.58	2064.15	4.58453	98.2961	13843	13843	MS2	11/188
		High	IIAATIENAQPILQIDNAR	CB01.raw	Unambiguous	2	1	158255142;gi-24430192 ref		CID	1	0	1	1		70.35	2.24646e-06	0	1.90753	200	3	688.723	2064.15	4.75543	98.2906	13842	13842	MS2	21/188
		High	IIAATIENAQPILQIDNAR	CB01.raw	Unambiguous	2	1	158255142;gi-24430192 ref		CID	1	0	1	1		38.17	0.00336054	0	8.86709	200	3	688.724	2064.16	5.46508	99.0565	13980	13980	MS2	17/188
		High	GQTGGDVNVEmDAAPGVDLSR	CB01.raw	Unambiguous	2	1	158255142;gi-24430192 ref	M11(Oxidation)	CID	1	0	1	1		31.67	0.0215123	0	10.177	200	2	1052.48	2103.96	0.678616	66.145	8029	8029	MS2	6/236
		High	GQTGGDVNVEmDAAPGVDLSR	CB01.raw	Unambiguous	2	1	158255142;gi-24430192 ref	M11(Oxidation)	CID	1	0	1	1		55.09	0.000119715	0	29.1244	200	2	1052.49	2103.97	4.15976	66.5176	8096	8096	MS2	8/236
		High	GQTGGDVNVEmDAAPGVDLSR	CB01.raw	Unambiguous	2	1	158255142;gi-24430192 ref	M11(Oxidation)	CID	1	0	1	1		41.77	0.00349934	0	41.0161	200	2	1052.49	2103.98	9.84557	74.3496	9492	9492	MS2	14/236
		High	TEELNKEVASNSELVQSSR	CB01.raw	Unambiguous	2	1	158255142;gi-24430192 ref		CID	1	0	1	1		36.56	0.0168029	1	0	200	3	707.357	2120.06	5.12154	47.0107	4554	4554	MS2	13/200
		High	TEELNKEVASNSELVQSSR	CB01.raw	Unambiguous	2	1	158255142;gi-24430192 ref		CID	1	0	1	1		38.18	0.0119211	1	0	200	3	707.358	2120.06	6.67616	47.3944	4624	4624	MS2	6/200
		High	TEELNKEVASNSELVQSSR	CB01.raw	Unambiguous	2	1	158255142;gi-24430192 ref		CID	1	0	1	1		38.43	0.01007	1	10.2058	200	3	707.36	2120.07	9.35355	47.423	4629	4629	MS2	10/200
		High	cEmEQQSQEYQILLDVK	CB01.raw	Unambiguous	2	1	158255142;gi-24430192 ref	C1(Carbamidomethyl); M3(Oxidation)	CID	1	0	1	1		40.36	0.00322157	0	0	200	3	719.668	2156.99	2.93846	86.3345	11672	11672	MS2	7/176
		High	cEmEQQSQEYQILLDVK	CB01.raw	Unambiguous	2	1	158255142;gi-24430192 ref	C1(Carbamidomethyl); M3(Oxidation)	CID	1	0	1	1		46.37	0.000912319	0	17.4983	200	2	1079	2157	6.22706	86.4356	11690	11690	MS2	11/176
		High	TDLEmQIEGLKEELAYLR	CB01.raw	Unambiguous	2	1	158255142;gi-24430192 ref	M5(Oxidation)	CID	1	0	1	1		52.34	0.000381865	1	3.27823	137	3	723.04	2167.11	4.69037	114.9	16856	16856	MS2	20/184
	High		LASYLDKVR	CB02.raw	Unambiguous	12	4	119581154;EAW60750.1;158255142;gi-24430192 ref;119581084;AAH34697.1;15431310;gi-15431310 ref		CID	1	0	1	1	3.0967			1	0	200	2	532.81	1064.61	3.43945	37.3223	2907	2907	MS2	0/0
	High		ASLENSLEETK	CB02.raw	Unambiguous	5	2	158255142;gi-24430192 ref;15431310;gi-15431310 ref		CID	1	0	1	1	3.37435			0	43.2065	200	2	610.806	1220.61	3.87587	39.7137	3321	3321	MS2	0/0
	High		TRLEQEIATYR	CB02.raw	Unambiguous	12	4	119581154;EAW60750.1;158255142;gi-24430192 ref;131412225;gi-131412225 ref;15431310;gi-15431310 ref		CID	1	0	1	1	3.13613			1	0	200	2	690.371	1379.73	4.97591	42.1935	3745	3745	MS2	0/0
	High		LLEGEDAHLSSQQASGQSYSSR	CB02.raw	Unambiguous	2	1	158255142;gi-24430192 ref		CID	1	0	1	1	3.70073			0	10.2175	200	3	784.035	2350.09	0.501992	44.2206	4095	4095	MS2	0/0
	High		TEELNKEVASNSELVQSSR	CB02.raw	Unambiguous	2	1	158255142;gi-24430192 ref		CID	1	0	1	1	3.78988			1	0	200	3	707.358	2120.06	5.38065	46.4869	4494	4494	MS2	0/0
	High		ALEEANADLEVK	CB02.raw	Unambiguous	8	3	158255142;gi-24430192 ref;131412225;gi-131412225 ref;15431310;gi-15431310 ref		CID	1	0	1	1	4.18711			0	14.0392	200	2	651.335	1301.66	3.25273	50.264	5181	5181	MS2	0/0
	High		ALEEANADLEVK	CB02.raw	Unambiguous	8	3	158255142;gi-24430192 ref;131412225;gi-131412225 ref;15431310;gi-15431310 ref		CID	1	0	1	1	4.11912			0	5.88287	200	2	651.335	1301.66	3.15895	50.6107	5245	5245	MS2	0/0
	High		GQTGGDVNVEmDAAPGVDLSR	CB02.raw	Unambiguous	2	1	158255142;gi-24430192 ref	M11(Oxidation)	CID	1	0	1	1	3.20302			0	53.5831	200	2	1052.49	2103.98	7.29276	65.5237	7972	7972	MS2	0/0
	High		GQTGGDVNVEmDAAPGVDLSR	CB02.raw	Unambiguous	2	1	158255142;gi-24430192 ref	M11(Oxidation)	CID	1	0	1	1	3.1861			0	18.6384	200	2	1052.49	2103.97	2.7673	65.8649	8034	8034	MS2	0/0
	High		VLDELTLAR	CB02.raw	Unambiguous	10	3	119581154;EAW60750.1;158255142;gi-24430192 ref;15431310;gi-15431310 ref		CID	1	0	1	1	3.10135			0	37.5867	200	2	515.302	1029.6	2.46878	68.7309	8549	8549	MS2	0/0
	High		VLDELTLAR	CB02.raw	Unambiguous	10	3	119581154;EAW60750.1;158255142;gi-24430192 ref;15431310;gi-15431310 ref		CID	1	0	1	1	3.68468			0	0.675683	200	2	515.302	1029.6	3.41727	69.0722	8611	8611	MS2	0/0
	High		VLDELTLAR	CB02.raw	Unambiguous	10	3	119581154;EAW60750.1;158255142;gi-24430192 ref;15431310;gi-15431310 ref		CID	1	0	1	1	3.11009			0	27.6709	200	2	515.302	1029.6	3.06158	69.4474	8678	8678	MS2	0/0
	High		VLQGLEIELQSQLSmK	CB02.raw	Unambiguous	2	1	158255142;gi-24430192 ref	M15(Oxidation)	CID	1	0	1	1	4.01398			0	8.72211	200	2	916.5	1831.99	5.18628	96.5948	13595	13595	MS2	0/0
	High		VLQGLEIELQSQLSmK	CB02.raw	Unambiguous	2	1	158255142;gi-24430192 ref	M15(Oxidation)	CID	1	0	1	1	3.55837			0	26.0757	200	2	916.499	1831.99	3.85363	96.6832	13611	13611	MS2	0/0
	High		IIAATIENAQPILQIDNAR	CB02.raw	Unambiguous	2	1	158255142;gi-24430192 ref		CID	1	0	1	1	4.13044			0	4.40508	200	3	688.722	2064.15	3.42482	97.9693	13842	13842	MS2	0/0
	High		IIAATIENAQPILQIDNAR	CB02.raw	Unambiguous	2	1	158255142;gi-24430192 ref		CID	1	0	1	1	2.98237			0	32.7835	200	2	1032.58	2064.16	5.88556	97.9803	13844	13844	MS2	0/0
	High		IIAATIENAQPILQIDNAR	CB02.raw	Unambiguous	2	1	158255142;gi-24430192 ref		CID	1	0	1	1	3.97089			0	16.7985	200	2	1032.58	2064.16	5.29418	98.2801	13897	13897	MS2	0/0
		High	VLDELTLAR	CB02.raw	Unambiguous	10	3	119581154;EAW60750.1;158255142;gi-24430192 ref;15431310;gi-15431310 ref		CID	1	0	1	1		40.86	0.00684173	0	37.5867	200	2	515.302	1029.6	2.46878	68.7309	8549	8549	MS2	6/64
		High	VLDELTLAR	CB02.raw	Unambiguous	10	3	119581154;EAW60750.1;158255142;gi-24430192 ref;15431310;gi-15431310 ref		CID	1	0	1	1		35.26	0.0248408	0	27.6709	200	2	515.302	1029.6	3.06158	69.4474	8678	8678	MS2	8/64
		High	VLDELTLAR	CB02.raw	Unambiguous	10	3	119581154;EAW60750.1;158255142;gi-24430192 ref;15431310;gi-15431310 ref		CID	1	0	1	1		49.45	0.000946599	0	0.675683	200	2	515.302	1029.6	3.41727	69.0722	8611	8611	MS2	8/64
		High	LASYLDKVR	CB02.raw	Unambiguous	12	4	119581154;EAW60750.1;158255142;gi-24430192 ref;119581084;AAH34697.1;15431310;gi-15431310 ref		CID	0.2128	0	1	1		46.99	0.000819943	1	0	200	2	532.81	1064.61	2.98081	36.9805	2848	2848	MS2	8/72
		High	LASYLDKVR	CB02.raw	Unambiguous	12	4	119581154;EAW60750.1;158255142;gi-24430192 ref;119581084;AAH34697.1;15431310;gi-15431310 ref		CID	0.1591	0	1	1		43.63	0.00177739	1	0	200	2	532.81	1064.61	3.43945	37.3223	2907	2907	MS2	8/72
		High	ASLENSLEETK	CB02.raw	Unambiguous	5	2	158255142;gi-24430192 ref;15431310;gi-15431310 ref		CID	1	0	1	1		46.75	0.00166754	0	43.2065	200	2	610.806	1220.61	3.87587	39.7137	3321	3321	MS2	9/104
		High	ALEEANADLEVK	CB02.raw	Unambiguous	8	3	158255142;gi-24430192 ref;131412225;gi-131412225 ref;15431310;gi-15431310 ref		CID	1	0	1	1		47.81	0.00105307	0	5.88287	200	2	651.335	1301.66	3.15895	50.6107	5245	5245	MS2	9/112
		High	ALEEANADLEVK	CB02.raw	Unambiguous	8	3	158255142;gi-24430192 ref;131412225;gi-131412225 ref;15431310;gi-15431310 ref		CID	1	0	1	1		45.09	0.00196996	0	14.0392	200	2	651.335	1301.66	3.25273	50.264	5181	5181	MS2	9/112
		High	APSTYGGGLSVSSR	CB02.raw	Unambiguous	2	1	158255142;gi-24430192 ref		CID	1	0	1	1		49.39	0.00270208	0	29.3443	200	2	669.839	1338.67	4.99382	40.93	3525	3525	MS2	7/104
		High	TRLEQEIATYR	CB02.raw	Unambiguous	12	4	119581154;EAW60750.1;158255142;gi-24430192 ref;131412225;gi-131412225 ref;15431310;gi-15431310 ref		CID	1	0	1	1		40.62	0.00548787	1	0	200	2	690.371	1379.73	4.97591	42.1935	3745	3745	MS2	10/116
		High	ASLENSLEETKGR	CB02.raw	Unambiguous	5	2	158255142;gi-24430192 ref;15431310;gi-15431310 ref		CID	1	0	1	1		38.04	0.0144473	1	0	200	2	717.369	1433.73	5.23607	31.5959	1957	1957	MS2	8/128
		High	VLQGLEIELQSQLSmK	CB02.raw	Unambiguous	2	1	158255142;gi-24430192 ref	M15(Oxidation)	CID	1	0	1	1		34.65	0.018081	0	8.72211	200	2	916.5	1831.99	5.18628	96.5948	13595	13595	MS2	10/172
		High	IIAATIENAQPILQIDNAR	CB02.raw	Unambiguous	2	1	158255142;gi-24430192 ref		CID	1	0	1	1		37.37	0.0050297	0	30.715	200	3	688.721	2064.15	1.9168	98.4379	13925	13925	MS2	14/188
		High	IIAATIENAQPILQIDNAR	CB02.raw	Unambiguous	2	1	158255142;gi-24430192 ref		CID	1	0	1	1		40.29	0.00239464	0	4.40508	200	3	688.722	2064.15	3.42482	97.9693	13842	13842	MS2	7/188
		High	IIAATIENAQPILQIDNAR	CB02.raw	Unambiguous	2	1	158255142;gi-24430192 ref		CID	1	0	1	1		40.91	0.00178817	0	16.7985	200	2	1032.58	2064.16	5.29418	98.2801	13897	13897	MS2	7/188
		High	IIAATIENAQPILQIDNAR	CB02.raw	Unambiguous	2	1	158255142;gi-24430192 ref		CID	1	0	1	1		68.25	3.32164e-06	0	32.7835	200	2	1032.58	2064.16	5.88556	97.9803	13844	13844	MS2	10/188
		High	GQTGGDVNVEmDAAPGVDLSR	CB02.raw	Unambiguous	2	1	158255142;gi-24430192 ref	M11(Oxidation)	CID	1	0	1	1		33.62	0.0161203	0	18.6384	200	2	1052.49	2103.97	2.7673	65.8649	8034	8034	MS2	9/236
		High	GQTGGDVNVEmDAAPGVDLSR	CB02.raw	Unambiguous	2	1	158255142;gi-24430192 ref	M11(Oxidation)	CID	1	0	1	1		35.68	0.0120867	0	53.5831	200	2	1052.49	2103.98	7.29276	65.5237	7972	7972	MS2	16/236
		High	TEELNKEVASNSELVQSSR	CB02.raw	Unambiguous	2	1	158255142;gi-24430192 ref		CID	1	0	1	1		32.77	0.0395805	1	0	200	3	707.358	2120.06	5.38065	46.4869	4494	4494	MS2	16/200
	High		ASLENSLEETK	CB03.raw	Unambiguous	5	2	158255142;gi-24430192 ref;15431310;gi-15431310 ref		CID	1	0	1	1	3.09512			0	41.4257	200	2	610.807	1220.61	4.57592	39.7389	3251	3251	MS2	0/0
	High		LEQEIATYR	CB03.raw	Unambiguous	13	4	119581154;EAW60750.1;158255142;gi-24430192 ref;131412225;gi-131412225 ref;15431310;gi-15431310 ref		CID	1	0	1	1	3.62628			0	3.98206	200	2	561.796	1122.58	4.37259	40.3119	3342	3342	MS2	0/0
	High		APSTYGGGLSVSSR	CB03.raw	Unambiguous	2	1	158255142;gi-24430192 ref		CID	1	0	1	1	3.22083			0	23.3246	200	2	669.839	1338.67	3.89957	41.069	3471	3471	MS2	0/0
	High		TRLEQEIATYR	CB03.raw	Unambiguous	12	4	119581154;EAW60750.1;158255142;gi-24430192 ref;131412225;gi-131412225 ref;15431310;gi-15431310 ref		CID	1	0	1	1	3.66036			1	0	200	2	690.37	1379.73	3.11797	42.2839	3685	3685	MS2	0/0
	High		TRLEQEIATYR	CB03.raw	Unambiguous	12	4	119581154;EAW60750.1;158255142;gi-24430192 ref;131412225;gi-131412225 ref;15431310;gi-15431310 ref		CID	1	0	1	1	2.94163			1	14.0258	200	2	690.371	1379.73	4.53355	42.6266	3744	3744	MS2	0/0
	High		LLEGEDAHLSSQQASGQSYSSR	CB03.raw	Unambiguous	2	1	158255142;gi-24430192 ref		CID	1	0	1	1	3.61051			0	11.4239	200	3	784.037	2350.1	2.2161	44.1969	4009	4009	MS2	0/0
	High		LLEGEDAHLSSQQASGQSYSSR	CB03.raw	Unambiguous	2	1	158255142;gi-24430192 ref		CID	1	0	1	1	3.54433			0	3.62064	200	3	784.039	2350.1	4.70934	44.2143	4012	4012	MS2	0/0
	High		TEELNKEVASNSELVQSSR	CB03.raw	Unambiguous	2	1	158255142;gi-24430192 ref		CID	1	0	1	1	4.40737			1	9.17093	200	3	707.357	2120.06	5.20791	46.5906	4417	4417	MS2	0/0
	High		TEELNKEVASNSELVQSSR	CB03.raw	Unambiguous	2	1	158255142;gi-24430192 ref		CID	1	0	1	1	4.00543			1	62.2175	200	3	707.356	2120.05	3.56692	46.6085	4420	4420	MS2	0/0
	High		ALEEANADLEVK	CB03.raw	Unambiguous	8	3	158255142;gi-24430192 ref;131412225;gi-131412225 ref;15431310;gi-15431310 ref		CID	1	0	1	1	4.4223			0	27.6314	200	2	651.336	1301.66	4.65943	50.4625	5105	5105	MS2	0/0
	High		ALEEANADLEVK	CB03.raw	Unambiguous	8	3	158255142;gi-24430192 ref;131412225;gi-131412225 ref;15431310;gi-15431310 ref		CID	1	0	1	1	4.51273			0	4.5606	200	2	651.336	1301.66	4.47187	50.828	5171	5171	MS2	0/0
	High		GQTGGDVNVEmDAAPGVDLSR	CB03.raw	Unambiguous	2	1	158255142;gi-24430192 ref	M11(Oxidation)	CID	1	0	1	1	4.05853			0	0	200	2	1052.49	2103.97	4.15976	65.7472	7826	7826	MS2	0/0
	High		GQTGGDVNVEmDAAPGVDLSR	CB03.raw	Unambiguous	2	1	158255142;gi-24430192 ref	M11(Oxidation)	CID	1	0	1	1	4.11731			0	0	200	2	1052.49	2103.97	4.04372	65.7755	7831	7831	MS2	0/0
	High		GQTGGDVNVEmDAAPGVDLSR	CB03.raw	Unambiguous	2	1	158255142;gi-24430192 ref	M11(Oxidation)	CID	1	0	1	1	3.27419			0	41.4189	200	2	1052.49	2103.97	6.4805	66.1482	7898	7898	MS2	0/0
	High		VLDELTLAR	CB03.raw	Unambiguous	10	3	119581154;EAW60750.1;158255142;gi-24430192 ref;15431310;gi-15431310 ref		CID	1	0	1	1	3.21012			0	55.4411	200	2	515.303	1029.6	4.12863	68.9653	8382	8382	MS2	0/0
	High		VLDELTLAR	CB03.raw	Unambiguous	10	3	119581154;EAW60750.1;158255142;gi-24430192 ref;15431310;gi-15431310 ref		CID	1	0	1	1	3.92149			0	0	174	2	515.303	1029.6	4.60287	69.3093	8443	8443	MS2	0/0
	High		VLDELTLAR	CB03.raw	Unambiguous	10	3	119581154;EAW60750.1;158255142;gi-24430192 ref;15431310;gi-15431310 ref		CID	1	0	1	1	3.27518			0	0	200	2	515.303	1029.6	3.89151	69.6511	8502	8502	MS2	0/0
	High		VLDELTLAR	CB03.raw	Unambiguous	10	3	119581154;EAW60750.1;158255142;gi-24430192 ref;15431310;gi-15431310 ref		CID	1	0	1	1	3.16997			0	2.91884	200	2	515.303	1029.6	4.95855	69.9168	8548	8548	MS2	0/0
	High		VLDELTLAR	CB03.raw	Unambiguous	10	3	119581154;EAW60750.1;158255142;gi-24430192 ref;15431310;gi-15431310 ref		CID	1	0	1	1	2.94325			0	36.9169	200	2	515.303	1029.6	4.83999	70.0042	8563	8563	MS2	0/0
	High		VLDELTLAR	CB03.raw	Unambiguous	10	3	119581154;EAW60750.1;158255142;gi-24430192 ref;15431310;gi-15431310 ref		CID	1	0	1	1	3.01061			0	51.1546	200	2	515.303	1029.6	3.77295	70.3509	8624	8624	MS2	0/0
	High		VLQGLEIELQSQLSmK	CB03.raw	Unambiguous	2	1	158255142;gi-24430192 ref	M15(Oxidation)	CID	1	0	1	1	4.54212			0	0	200	2	916.498	1831.99	3.18731	96.6617	13337	13337	MS2	0/0
	High		IIAATIENAQPILQIDNAR	CB03.raw	Unambiguous	2	1	158255142;gi-24430192 ref		CID	1	0	1	1	4.73413			0	13.7346	200	3	688.722	2064.15	3.69094	98.0422	13586	13586	MS2	0/0
	High		IIAATIENAQPILQIDNAR	CB03.raw	Unambiguous	2	1	158255142;gi-24430192 ref		CID	1	0	1	1	5.15838			0	2.40534	200	2	1032.58	2064.15	4.11142	98.1145	13599	13599	MS2	0/0
	High		IIAATIENAQPILQIDNAR	CB03.raw	Unambiguous	2	1	158255142;gi-24430192 ref		CID	1	0	1	1	4.74065			0	1.59552	200	3	688.723	2064.15	4.4006	98.3995	13650	13650	MS2	0/0
	High		IIAATIENAQPILQIDNAR	CB03.raw	Unambiguous	2	1	158255142;gi-24430192 ref		CID	1	0	1	1	3.87858			0	28.0904	200	2	1032.58	2064.15	3.99315	98.4769	13664	13664	MS2	0/0
	High		IIAATIENAQPILQIDNAR	CB03.raw	Unambiguous	2	1	158255142;gi-24430192 ref		CID	1	0	1	1	3.58138			0	0	200	2	1032.58	2064.15	1.27279	98.5279	13673	13673	MS2	0/0
		High	LAADDFR	CB03.raw	Unambiguous	16	6	119581154;EAW60750.1;158255142;gi-24430192 ref;131412225;gi-131412225 ref;119581084;AAH34697.1;15431310;gi-15431310 ref;CAA60378.1		CID	1	0	1	1		33.06	0.0181165	0	42.7932	200	2	404.205	807.403	3.92154	37.4136	2861	2861	MS2	6/48
		High	VLDELTLAR	CB03.raw	Unambiguous	10	3	119581154;EAW60750.1;158255142;gi-24430192 ref;15431310;gi-15431310 ref		CID	1	0	1	1		40.99	0.00632549	0	0	200	2	515.303	1029.6	3.89151	69.6511	8502	8502	MS2	7/64
		High	VLDELTLAR	CB03.raw	Unambiguous	10	3	119581154;EAW60750.1;158255142;gi-24430192 ref;15431310;gi-15431310 ref		CID	1	0	1	1		34.5	0.0281899	0	55.4411	200	2	515.303	1029.6	4.12863	68.9653	8382	8382	MS2	8/64
		High	VLDELTLAR	CB03.raw	Unambiguous	10	3	119581154;EAW60750.1;158255142;gi-24430192 ref;15431310;gi-15431310 ref		CID	1	0	1	1		57.6	0.000137026	0	0	174	2	515.303	1029.6	4.60287	69.3093	8443	8443	MS2	6/64
		High	VLDELTLAR	CB03.raw	Unambiguous	10	3	119581154;EAW60750.1;158255142;gi-24430192 ref;15431310;gi-15431310 ref		CID	1	0	1	1		43.79	0.00342621	0	36.9169	200	2	515.303	1029.6	4.83999	70.0042	8563	8563	MS2	8/64
		High	VLDELTLAR	CB03.raw	Unambiguous	10	3	119581154;EAW60750.1;158255142;gi-24430192 ref;15431310;gi-15431310 ref		CID	1	0	1	1		36.64	0.0177752	0	2.91884	200	2	515.303	1029.6	4.95855	69.9168	8548	8548	MS2	8/64
		High	LASYLDKVR	CB03.raw	Unambiguous	12	4	119581154;EAW60750.1;158255142;gi-24430192 ref;119581084;AAH34697.1;15431310;gi-15431310 ref		CID	0.28	0	1	1		49.5	0.000460028	1	4.79979	200	2	532.81	1064.61	2.86615	37.4032	2859	2859	MS2	8/72
		High	DAETWFLSK	CB03.raw	Unambiguous	2	1	158255142;gi-24430192 ref		CID	1	0	1	1		31.37	0.0393178	0	0	200	2	548.772	1096.54	4.9458	86.0888	11441	11441	MS2	9/64
		High	LEQEIATYR	CB03.raw	Unambiguous	13	4	119581154;EAW60750.1;158255142;gi-24430192 ref;131412225;gi-131412225 ref;15431310;gi-15431310 ref		CID	1	0	1	1		41.74	0.00676249	0	3.98206	200	2	561.796	1122.58	4.37259	40.3119	3342	3342	MS2	7/88
		High	ASLENSLEETK	CB03.raw	Unambiguous	5	2	158255142;gi-24430192 ref;15431310;gi-15431310 ref		CID	1	0	1	1		37.46	0.0138823	0	41.4257	200	2	610.807	1220.61	4.57592	39.7389	3251	3251	MS2	8/104
		High	TDLEmQIEGLK	CB03.raw	Unambiguous	3	1	158255142;gi-24430192 ref	M5(Oxidation)	CID	1	0	1	1		44.76	0.0023143	0	0	200	2	646.828	1292.65	6.5083	70.5551	8659	8659	MS2	8/100
		High	ALEEANADLEVK	CB03.raw	Unambiguous	8	3	158255142;gi-24430192 ref;131412225;gi-131412225 ref;15431310;gi-15431310 ref		CID	1	0	1	1		54.73	0.000226136	0	4.5606	200	2	651.336	1301.66	4.47187	50.828	5171	5171	MS2	15/112
		High	ALEEANADLEVK	CB03.raw	Unambiguous	8	3	158255142;gi-24430192 ref;131412225;gi-131412225 ref;15431310;gi-15431310 ref		CID	1	0	1	1		50.32	0.000624265	0	27.6314	200	2	651.336	1301.66	4.65943	50.4625	5105	5105	MS2	9/112
		High	APSTYGGGLSVSSR	CB03.raw	Unambiguous	2	1	158255142;gi-24430192 ref		CID	1	0	1	1		61.76	0.000157233	0	23.3246	200	2	669.839	1338.67	3.89957	41.069	3471	3471	MS2	12/104
		High	TRLEQEIATYR	CB03.raw	Unambiguous	12	4	119581154;EAW60750.1;158255142;gi-24430192 ref;131412225;gi-131412225 ref;15431310;gi-15431310 ref		CID	1	0	1	1		34.22	0.0224606	1	0	200	2	690.37	1379.73	3.11797	42.2839	3685	3685	MS2	12/116
		High	VLQGLEIELQSQLSmK	CB03.raw	Unambiguous	2	1	158255142;gi-24430192 ref	M15(Oxidation)	CID	1	0	1	1		64.88	1.68395e-05	0	0	200	2	916.498	1831.99	3.18731	96.6617	13337	13337	MS2	9/172
		High	IIAATIENAQPILQIDNAR	CB03.raw	Unambiguous	2	1	158255142;gi-24430192 ref		CID	1	0	1	1		46.11	0.00062696	0	13.7346	200	3	688.722	2064.15	3.69094	98.0422	13586	13586	MS2	17/188
		High	IIAATIENAQPILQIDNAR	CB03.raw	Unambiguous	2	1	158255142;gi-24430192 ref		CID	1	0	1	1		52.99	0.000131614	0	2.40534	200	2	1032.58	2064.15	4.11142	98.1145	13599	13599	MS2	20/188
		High	IIAATIENAQPILQIDNAR	CB03.raw	Unambiguous	2	1	158255142;gi-24430192 ref		CID	1	0	1	1		49.41	0.000300697	0	1.59552	200	3	688.723	2064.15	4.4006	98.3995	13650	13650	MS2	13/188
		High	GQTGGDVNVEmDAAPGVDLSR	CB03.raw	Unambiguous	2	1	158255142;gi-24430192 ref	M11(Oxidation)	CID	1	0	1	1		75.67	1.02174e-06	0	0	200	2	1052.49	2103.97	4.04372	65.7755	7831	7831	MS2	19/236
		High	GQTGGDVNVEmDAAPGVDLSR	CB03.raw	Unambiguous	2	1	158255142;gi-24430192 ref	M11(Oxidation)	CID	1	0	1	1		38.19	0.0058634	0	0	200	2	1052.49	2103.97	4.15976	65.7472	7826	7826	MS2	11/236
		High	GQTGGDVNVEmDAAPGVDLSR	CB03.raw	Unambiguous	2	1	158255142;gi-24430192 ref	M11(Oxidation)	CID	1	0	1	1		57.52	7.72653e-05	0	41.4189	200	2	1052.49	2103.97	6.4805	66.1482	7898	7898	MS2	8/236
		High	GQTGGDVNVEmDAAPGVDLSR	CB03.raw	Unambiguous	2	1	158255142;gi-24430192 ref	M11(Oxidation)	CID	1	0	1	1		38.68	0.00633551	0	33.9131	200	2	1052.49	2103.98	7.75691	66.179	7903	7903	MS2	14/236
		High	TDLEmQIEGLKEELAYLR	CB03.raw	Unambiguous	2	1	158255142;gi-24430192 ref	M5(Oxidation)	CID	1	0	1	1		34.43	0.0234556	1	4.20433	200	3	723.04	2167.1	4.43689	114.793	16580	16580	MS2	16/184
	High		ASLENSLEETK	CB04.raw	Unambiguous	5	2	158255142;gi-24430192 ref;15431310;gi-15431310 ref		CID	1	0	1	1	3.35456			0	34.8612	200	2	610.807	1220.61	4.2759	39.2588	3244	3244	MS2	0/0
	High		LEQEIATYR	CB04.raw	Unambiguous	13	4	119581154;EAW60750.1;158255142;gi-24430192 ref;131412225;gi-131412225 ref;15431310;gi-15431310 ref		CID	1	0	1	1	3.41896			0	20.0522	200	2	561.795	1122.58	2.74149	39.4731	3280	3280	MS2	0/0
	High		LEQEIATYR	CB04.raw	Unambiguous	13	4	119581154;EAW60750.1;158255142;gi-24430192 ref;131412225;gi-131412225 ref;15431310;gi-15431310 ref		CID	1	0	1	1	3.19368			0	11.7734	200	2	561.795	1122.58	3.50267	39.8165	3332	3332	MS2	0/0
	High		APSTYGGGLSVSSR	CB04.raw	Unambiguous	2	1	158255142;gi-24430192 ref		CID	1	0	1	1	4.02503			0	11.9101	200	2	669.839	1338.67	3.62601	40.528	3449	3449	MS2	0/0
	High		APSTYGGGLSVSSR	CB04.raw	Unambiguous	2	1	158255142;gi-24430192 ref		CID	1	0	1	1	3.90729			0	8.08076	200	2	669.838	1338.67	3.17008	40.8733	3509	3509	MS2	0/0
	High		APSTYGGGLSVSSR	CB04.raw	Unambiguous	2	1	158255142;gi-24430192 ref		CID	1	0	1	1	3.02056			0	23.0261	200	2	669.839	1338.67	4.4467	41.2225	3569	3569	MS2	0/0
	High		TRLEQEIATYR	CB04.raw	Unambiguous	12	4	119581154;EAW60750.1;158255142;gi-24430192 ref;131412225;gi-131412225 ref;15431310;gi-15431310 ref		CID	1	0	1	1	3.83866			1	51.1029	200	2	690.369	1379.73	2.23323	41.7576	3664	3664	MS2	0/0
	High		TRLEQEIATYR	CB04.raw	Unambiguous	12	4	119581154;EAW60750.1;158255142;gi-24430192 ref;131412225;gi-131412225 ref;15431310;gi-15431310 ref		CID	1	0	1	1	3.46276			1	10.85	200	2	690.369	1379.73	2.76407	42.1003	3723	3723	MS2	0/0
	High		QTVEADVNGLR	CB04.raw	Unambiguous	2	1	158255142;gi-24430192 ref		CID	1	0	1	1	3.07802			0	18.6504	200	2	601.315	1201.62	4.70117	42.9171	3864	3864	MS2	0/0
	High		LLEGEDAHLSSQQASGQSYSSR	CB04.raw	Unambiguous	2	1	158255142;gi-24430192 ref		CID	1	0	1	1	4.71191			0	5.61484	200	3	784.036	2350.09	1.6707	44.1042	4068	4068	MS2	0/0
	High		TEELNKEVASNSELVQSSR	CB04.raw	Unambiguous	2	1	158255142;gi-24430192 ref		CID	1	0	1	1	4.13754			1	7.37111	200	3	707.355	2120.05	2.0123	46.0088	4394	4394	MS2	0/0
	High		TEELNKEVASNSELVQSSR	CB04.raw	Unambiguous	2	1	158255142;gi-24430192 ref		CID	1	0	1	1	3.83414			1	0	200	3	707.356	2120.05	3.04872	46.4051	4466	4466	MS2	0/0
	High		TEELNKEVASNSELVQSSR	CB04.raw	Unambiguous	2	1	158255142;gi-24430192 ref		CID	1	0	1	1	3.91722			1	0	200	3	707.356	2120.05	3.22145	46.6954	4519	4519	MS2	0/0
	High		ALEEANADLEVK	CB04.raw	Unambiguous	8	3	158255142;gi-24430192 ref;131412225;gi-131412225 ref;15431310;gi-15431310 ref		CID	1	0	1	1	4.63936			0	2.84808	200	2	651.336	1301.66	4.19053	49.912	5098	5098	MS2	0/0
	High		ALEEANADLEVK	CB04.raw	Unambiguous	8	3	158255142;gi-24430192 ref;131412225;gi-131412225 ref;15431310;gi-15431310 ref		CID	1	0	1	1	4.22729			0	6.38824	200	2	651.334	1301.66	2.22115	50.3065	5171	5171	MS2	0/0
	High		GQTGGDVNVEmDAAPGVDLSR	CB04.raw	Unambiguous	2	1	158255142;gi-24430192 ref	M11(Oxidation)	CID	1	0	1	1	3.23445			0	0	200	2	1052.49	2103.97	2.7673	65.3457	7865	7865	MS2	0/0
	High		GQTGGDVNVEmDAAPGVDLSR	CB04.raw	Unambiguous	2	1	158255142;gi-24430192 ref	M11(Oxidation)	CID	1	0	1	1	4.00831			0	7.60401	200	3	701.994	2103.97	2.78992	65.3795	7871	7871	MS2	0/0
	High		GQTGGDVNVEmDAAPGVDLSR	CB04.raw	Unambiguous	2	1	158255142;gi-24430192 ref	M11(Oxidation)	CID	1	0	1	1	4.49301			0	5.19882	200	2	1052.49	2103.97	4.15976	65.6853	7926	7926	MS2	0/0
	High		VLDELTLAR	CB04.raw	Unambiguous	10	3	119581154;EAW60750.1;158255142;gi-24430192 ref;15431310;gi-15431310 ref		CID	1	0	1	1	3.21162			0	40.448	200	2	515.303	1029.6	4.01007	68.6334	8431	8431	MS2	0/0
	High		VLDELTLAR	CB04.raw	Unambiguous	10	3	119581154;EAW60750.1;158255142;gi-24430192 ref;15431310;gi-15431310 ref		CID	1	0	1	1	3.75169			0	0	172	2	515.302	1029.6	3.53583	68.9939	8495	8495	MS2	0/0
	High		VLDELTLAR	CB04.raw	Unambiguous	10	3	119581154;EAW60750.1;158255142;gi-24430192 ref;15431310;gi-15431310 ref		CID	1	0	1	1	3.53594			0	0	200	2	515.302	1029.6	2.7059	69.3364	8555	8555	MS2	0/0
	High		VLDELTLAR	CB04.raw	Unambiguous	10	3	119581154;EAW60750.1;158255142;gi-24430192 ref;15431310;gi-15431310 ref		CID	1	0	1	1	3.1852			0	38.147	200	2	515.303	1029.6	4.24719	69.6927	8616	8616	MS2	0/0
	High		TDLEmQIEGLK	CB04.raw	Unambiguous	3	1	158255142;gi-24430192 ref	M5(Oxidation)	CID	1	0	1	1	3.43354			0	0	200	2	646.827	1292.65	4.43075	70.1782	8700	8700	MS2	0/0
	High		cEmEQQSQEYQILLDVK	CB04.raw	Unambiguous	2	1	158255142;gi-24430192 ref	C1(Carbamidomethyl); M3(Oxidation)	CID	1	0	1	1	4.11863			0	6.86465	200	2	1079	2156.99	3.28425	85.6503	11468	11468	MS2	0/0
	High		cEmEQQSQEYQILLDVK	CB04.raw	Unambiguous	2	1	158255142;gi-24430192 ref	C1(Carbamidomethyl); M3(Oxidation)	CID	1	0	1	1	3.848			0	64.7969	200	3	719.668	2156.99	2.85357	85.6775	11473	11473	MS2	0/0
	High		DAETWFLSK	CB04.raw	Unambiguous	2	1	158255142;gi-24430192 ref		CID	1	0	1	1	3.18261			0	0	200	2	548.771	1096.54	3.72125	85.6952	11476	11476	MS2	0/0
	High		cEmEQQSQEYQILLDVK	CB04.raw	Unambiguous	2	1	158255142;gi-24430192 ref	C1(Carbamidomethyl); M3(Oxidation)	CID	1	0	1	1	4.56406			0	4.88943	200	2	1079	2156.99	3.17106	85.7054	11478	11478	MS2	0/0
	High		cEmEQQSQEYQILLDVK	CB04.raw	Unambiguous	2	1	158255142;gi-24430192 ref	C1(Carbamidomethyl); M3(Oxidation)	CID	1	0	1	1	3.88063			0	0	200	3	719.669	2156.99	3.61757	85.7162	11480	11480	MS2	0/0
	High		VLQGLEIELQSQLSmK	CB04.raw	Unambiguous	2	1	158255142;gi-24430192 ref	M15(Oxidation)	CID	1	0	1	1	3.59235			0	17.9046	200	2	916.497	1831.99	1.92129	96.3358	13378	13378	MS2	0/0
	High		VLQGLEIELQSQLSmK	CB04.raw	Unambiguous	2	1	158255142;gi-24430192 ref	M15(Oxidation)	CID	1	0	1	1	3.88138			0	17.4758	200	2	916.499	1831.99	3.5871	96.6358	13432	13432	MS2	0/0
	High		IIAATIENAQPILQIDNAR	CB04.raw	Unambiguous	2	1	158255142;gi-24430192 ref		CID	1	0	1	1	4.92453			0	0	200	3	688.722	2064.15	2.89258	97.7679	13635	13635	MS2	0/0
	High		IIAATIENAQPILQIDNAR	CB04.raw	Unambiguous	2	1	158255142;gi-24430192 ref		CID	1	0	1	1	4.07145			0	16.9854	200	2	1032.58	2064.15	1.27279	97.7734	13636	13636	MS2	0/0
	High		IIAATIENAQPILQIDNAR	CB04.raw	Unambiguous	2	1	158255142;gi-24430192 ref		CID	1	0	1	1	5.78884			0	10.1881	200	2	1032.58	2064.15	3.7566	97.8567	13651	13651	MS2	0/0
	High		IIAATIENAQPILQIDNAR	CB04.raw	Unambiguous	2	1	158255142;gi-24430192 ref		CID	1	0	1	1	4.54058			0	0	200	3	688.722	2064.15	2.98129	98.1365	13701	13701	MS2	0/0
	High		IIAATIENAQPILQIDNAR	CB04.raw	Unambiguous	2	1	158255142;gi-24430192 ref		CID	1	0	1	1	4.28029			0	0	200	2	1032.58	2064.15	2.21901	98.2113	13714	13714	MS2	0/0
	High		YcmQLSQIQGLIGSVEEQLAQLR	CB04.raw	Unambiguous	2	1	158255142;gi-24430192 ref	C2(Carbamidomethyl); M3(Oxidation)	CID	1	0	1	1	3.79721			0	0	200	3	894.123	2680.35	4.23831	122.221	18021	18021	MS2	0/0
		High	VLDELTLAR	CB04.raw	Unambiguous	10	3	119581154;EAW60750.1;158255142;gi-24430192 ref;15431310;gi-15431310 ref		CID	1	0	1	1		48.62	0.00114595	0	0	200	2	515.302	1029.6	2.7059	69.3364	8555	8555	MS2	8/64
		High	VLDELTLAR	CB04.raw	Unambiguous	10	3	119581154;EAW60750.1;158255142;gi-24430192 ref;15431310;gi-15431310 ref		CID	1	0	1	1		47.97	0.00133096	0	0	172	2	515.302	1029.6	3.53583	68.9939	8495	8495	MS2	8/64
		High	VLDELTLAR	CB04.raw	Unambiguous	10	3	119581154;EAW60750.1;158255142;gi-24430192 ref;15431310;gi-15431310 ref		CID	1	0	1	1		39.67	0.00857223	0	40.448	200	2	515.303	1029.6	4.01007	68.6334	8431	8431	MS2	8/64
		High	VLDELTLAR	CB04.raw	Unambiguous	10	3	119581154;EAW60750.1;158255142;gi-24430192 ref;15431310;gi-15431310 ref		CID	1	0	1	1		46.13	0.00192221	0	38.147	200	2	515.303	1029.6	4.24719	69.6927	8616	8616	MS2	8/64
		High	LASYLDKVR	CB04.raw	Selected	12	4	119581154;EAW60750.1;158255142;gi-24430192 ref;119581084;AAH34697.1;15431310;gi-15431310 ref		CID		0	2	2		36.37	0.00945766	1	9.22578	200	2	532.81	1064.61	2.75149	36.5679	2793	2793	MS2	6/72
		High	DAETWFLSK	CB04.raw	Unambiguous	2	1	158255142;gi-24430192 ref		CID	1	0	1	1		38.68	0.00499387	0	0	200	2	548.769	1096.53	0.492863	85.3737	11419	11419	MS2	10/64
		High	DAETWFLSK	CB04.raw	Unambiguous	2	1	158255142;gi-24430192 ref		CID	1	0	1	1		35.26	0.0165159	0	0	200	2	548.771	1096.54	3.72125	85.6952	11476	11476	MS2	6/64
		High	LEQEIATYR	CB04.raw	Unambiguous	13	4	119581154;EAW60750.1;158255142;gi-24430192 ref;131412225;gi-131412225 ref;15431310;gi-15431310 ref		CID	1	0	1	1		34.16	0.0382748	0	20.0522	200	2	561.795	1122.58	2.74149	39.4731	3280	3280	MS2	5/88
		High	LEQEIATYR	CB04.raw	Unambiguous	13	4	119581154;EAW60750.1;158255142;gi-24430192 ref;131412225;gi-131412225 ref;15431310;gi-15431310 ref		CID	1	0	1	1		50.72	0.000863325	0	11.7734	200	2	561.795	1122.58	3.50267	39.8165	3332	3332	MS2	6/88
		High	QTVEADVNGLR	CB04.raw	Unambiguous	2	1	158255142;gi-24430192 ref		CID	1	0	1	1		35.75	0.0172681	0	18.6504	200	2	601.315	1201.62	4.70117	42.9171	3864	3864	MS2	8/120
		High	ASLENSLEETK	CB04.raw	Unambiguous	5	2	158255142;gi-24430192 ref;15431310;gi-15431310 ref		CID	1	0	1	1		52.66	0.00042791	0	34.8612	200	2	610.807	1220.61	4.2759	39.2588	3244	3244	MS2	9/104
		High	TDLEmQIEGLK	CB04.raw	Unambiguous	3	1	158255142;gi-24430192 ref	M5(Oxidation)	CID	1	0	1	1		32.86	0.0343432	0	0	200	2	646.825	1292.64	1.40885	70.521	8761	8761	MS2	6/100
		High	TDLEmQIEGLK	CB04.raw	Unambiguous	3	1	158255142;gi-24430192 ref	M5(Oxidation)	CID	1	0	1	1		39.34	0.00802665	0	0	200	2	646.827	1292.65	4.43075	70.1782	8700	8700	MS2	7/100
		High	ALEEANADLEVK	CB04.raw	Unambiguous	8	3	158255142;gi-24430192 ref;131412225;gi-131412225 ref;15431310;gi-15431310 ref		CID	1	0	1	1		52.03	0.000435497	0	6.38824	200	2	651.334	1301.66	2.22115	50.3065	5171	5171	MS2	9/112
		High	ALEEANADLEVK	CB04.raw	Unambiguous	8	3	158255142;gi-24430192 ref;131412225;gi-131412225 ref;15431310;gi-15431310 ref		CID	1	0	1	1		62.28	3.76233e-05	0	2.84808	200	2	651.336	1301.66	4.19053	49.912	5098	5098	MS2	8/112
		High	APSTYGGGLSVSSR	CB04.raw	Unambiguous	2	1	158255142;gi-24430192 ref		CID	1	0	1	1		49.61	0.00060277	0	8.08076	200	2	669.838	1338.67	3.17008	40.8733	3509	3509	MS2	9/104
		High	APSTYGGGLSVSSR	CB04.raw	Unambiguous	2	1	158255142;gi-24430192 ref		CID	1	0	1	1		63.34	2.55359e-05	0	11.9101	200	2	669.839	1338.67	3.62601	40.528	3449	3449	MS2	9/104
		High	TRLEQEIATYR	CB04.raw	Unambiguous	12	4	119581154;EAW60750.1;158255142;gi-24430192 ref;131412225;gi-131412225 ref;15431310;gi-15431310 ref		CID	1	0	1	1		38.28	0.00896762	1	51.1029	200	2	690.369	1379.73	2.23323	41.7576	3664	3664	MS2	8/116
		High	TRLEQEIATYR	CB04.raw	Unambiguous	12	4	119581154;EAW60750.1;158255142;gi-24430192 ref;131412225;gi-131412225 ref;15431310;gi-15431310 ref		CID	1	0	1	1		32.69	0.0324038	1	10.85	200	2	690.369	1379.73	2.76407	42.1003	3723	3723	MS2	11/116
		High	VLQGLEIELQSQLSmK	CB04.raw	Unambiguous	2	1	158255142;gi-24430192 ref	M15(Oxidation)	CID	1	0	1	1		54.07	0.000217613	0	17.9046	200	2	916.497	1831.99	1.92129	96.3358	13378	13378	MS2	20/172
		High	VLQGLEIELQSQLSmK	CB04.raw	Unambiguous	2	1	158255142;gi-24430192 ref	M15(Oxidation)	CID	1	0	1	1		38.59	0.0070977	0	17.4758	200	2	916.499	1831.99	3.5871	96.6358	13432	13432	MS2	11/172
		High	IIAATIENAQPILQIDNAR	CB04.raw	Unambiguous	2	1	158255142;gi-24430192 ref		CID	1	0	1	1		52.38	0.000167937	0	16.9854	200	2	1032.58	2064.15	1.27279	97.7734	13636	13636	MS2	12/188
		High	IIAATIENAQPILQIDNAR	CB04.raw	Unambiguous	2	1	158255142;gi-24430192 ref		CID	1	0	1	1		41.7	0.00190655	0	0	200	2	1032.58	2064.15	2.21901	98.2113	13714	13714	MS2	10/188
		High	IIAATIENAQPILQIDNAR	CB04.raw	Unambiguous	2	1	158255142;gi-24430192 ref		CID	1	0	1	1		55.77	7.65417e-05	0	0	200	3	688.722	2064.15	2.89258	97.7679	13635	13635	MS2	21/188
		High	IIAATIENAQPILQIDNAR	CB04.raw	Unambiguous	2	1	158255142;gi-24430192 ref		CID	1	0	1	1		49.58	0.00031504	0	0	200	3	688.722	2064.15	2.98129	98.1365	13701	13701	MS2	18/188
		High	IIAATIENAQPILQIDNAR	CB04.raw	Unambiguous	2	1	158255142;gi-24430192 ref		CID	1	0	1	1		101.5	1.81234e-09	0	10.1881	200	2	1032.58	2064.15	3.7566	97.8567	13651	13651	MS2	11/188
		High	GQTGGDVNVEmDAAPGVDLSR	CB04.raw	Unambiguous	2	1	158255142;gi-24430192 ref	M11(Oxidation)	CID	1	0	1	1		51.41	0.000268148	0	0	200	2	1052.49	2103.97	2.7673	65.3457	7865	7865	MS2	8/236
		High	GQTGGDVNVEmDAAPGVDLSR	CB04.raw	Unambiguous	2	1	158255142;gi-24430192 ref	M11(Oxidation)	CID	1	0	1	1		87.08	7.57093e-08	0	5.19882	200	2	1052.49	2103.97	4.15976	65.6853	7926	7926	MS2	10/236
		High	TEELNKEVASNSELVQSSR	CB04.raw	Unambiguous	2	1	158255142;gi-24430192 ref		CID	1	0	1	1		33.81	0.0292593	1	7.37111	200	3	707.355	2120.05	2.0123	46.0088	4394	4394	MS2	10/200
		High	TEELNKEVASNSELVQSSR	CB04.raw	Unambiguous	2	1	158255142;gi-24430192 ref		CID	1	0	1	1		53.86	0.00030569	1	0	200	3	707.356	2120.05	3.04872	46.4051	4466	4466	MS2	10/200
		High	cEmEQQSQEYQILLDVK	CB04.raw	Unambiguous	2	1	158255142;gi-24430192 ref	C1(Carbamidomethyl); M3(Oxidation)	CID	1	0	1	1		70.53	3.0802e-06	0	4.88943	200	2	1079	2156.99	3.17106	85.7054	11478	11478	MS2	9/176
		High	cEmEQQSQEYQILLDVK	CB04.raw	Unambiguous	2	1	158255142;gi-24430192 ref	C1(Carbamidomethyl); M3(Oxidation)	CID	1	0	1	1		45.29	0.00102791	0	6.86465	200	2	1079	2156.99	3.28425	85.6503	11468	11468	MS2	7/176
		High	cEmEQQSQEYQILLDVK	CB04.raw	Unambiguous	2	1	158255142;gi-24430192 ref	C1(Carbamidomethyl); M3(Oxidation)	CID	1	0	1	1		36.8	0.00732298	0	0	200	3	719.669	2156.99	3.61757	85.7162	11480	11480	MS2	11/176
		High	YcmQLSQIQGLIGSVEEQLAQLR	CB04.raw	Unambiguous	2	1	158255142;gi-24430192 ref	C2(Carbamidomethyl); M3(Oxidation)	CID	1	0	1	1		33.86	0.0341049	0	0	200	3	894.123	2680.35	4.23831	122.221	18021	18021	MS2	16/252
	High		ISSVLAGGScR	CB05.raw	Unambiguous	5	2	158255142;gi-24430192 ref;15431310;gi-15431310 ref	C10(Carbamidomethyl)	CID	1	0	1	1	3.18921			0	18.895	200	2	553.786	1106.56	2.29687	33.668	2403	2403	MS2	0/0
	High		LASYLDKVR	CB05.raw	Unambiguous	12	4	119581154;EAW60750.1;158255142;gi-24430192 ref;119581084;AAH34697.1;15431310;gi-15431310 ref		CID	0.0588	0	1	1	3.22505			1	7.01788	200	2	532.81	1064.61	3.21013	36.5279	2924	2924	MS2	0/0
	High		ASLENSLEETK	CB05.raw	Unambiguous	5	2	158255142;gi-24430192 ref;15431310;gi-15431310 ref		CID	1	0	1	1	3.50096			0	32.3126	200	2	610.806	1220.61	3.87587	39.1324	3408	3408	MS2	0/0
	High		ASLENSLEETK	CB05.raw	Unambiguous	5	2	158255142;gi-24430192 ref;15431310;gi-15431310 ref		CID	1	0	1	1	3.5352			0	27.6463	200	2	610.806	1220.6	3.47584	39.4863	3473	3473	MS2	0/0
	High		LEQEIATYR	CB05.raw	Unambiguous	13	4	119581154;EAW60750.1;158255142;gi-24430192 ref;131412225;gi-131412225 ref;15431310;gi-15431310 ref		CID	1	0	1	1	3.53209			0	2.95387	163	2	561.795	1122.58	3.93763	39.6991	3511	3511	MS2	0/0
	High		LEQEIATYR	CB05.raw	Unambiguous	13	4	119581154;EAW60750.1;158255142;gi-24430192 ref;131412225;gi-131412225 ref;15431310;gi-15431310 ref		CID	1	0	1	1	3.2635			0	23.248	200	2	561.795	1122.58	3.82889	40.0546	3577	3577	MS2	0/0
	High		APSTYGGGLSVSSR	CB05.raw	Unambiguous	2	1	158255142;gi-24430192 ref		CID	1	0	1	1	3.51887			0	15.5222	200	2	669.838	1338.67	3.35245	40.461	3652	3652	MS2	0/0
	High		APSTYGGGLSVSSR	CB05.raw	Unambiguous	2	1	158255142;gi-24430192 ref		CID	1	0	1	1	3.39327			0	4.29573	200	2	669.838	1338.67	3.44364	40.805	3714	3714	MS2	0/0
	High		TRLEQEIATYR	CB05.raw	Unambiguous	12	4	119581154;EAW60750.1;158255142;gi-24430192 ref;131412225;gi-131412225 ref;15431310;gi-15431310 ref		CID	1	0	1	1	3.96485			1	0	200	2	690.369	1379.73	1.43697	41.6216	3866	3866	MS2	0/0
	High		TRLEQEIATYR	CB05.raw	Unambiguous	12	4	119581154;EAW60750.1;158255142;gi-24430192 ref;131412225;gi-131412225 ref;15431310;gi-15431310 ref		CID	1	0	1	1	4.08377			1	0	200	2	690.371	1379.73	4.62202	41.6382	3869	3869	MS2	0/0
	High		TRLEQEIATYR	CB05.raw	Unambiguous	12	4	119581154;EAW60750.1;158255142;gi-24430192 ref;131412225;gi-131412225 ref;15431310;gi-15431310 ref		CID	1	0	1	1	3.51976			1	67.1457	200	3	460.583	1379.73	4.70075	41.6761	3876	3876	MS2	0/0
	High		TRLEQEIATYR	CB05.raw	Unambiguous	12	4	119581154;EAW60750.1;158255142;gi-24430192 ref;131412225;gi-131412225 ref;15431310;gi-15431310 ref		CID	1	0	1	1	3.82144			1	7.09276	200	2	690.37	1379.73	3.56034	41.9666	3932	3932	MS2	0/0
	High		TRLEQEIATYR	CB05.raw	Unambiguous	12	4	119581154;EAW60750.1;158255142;gi-24430192 ref;131412225;gi-131412225 ref;15431310;gi-15431310 ref		CID	1	0	1	1	3.62073			1	9.01003	200	2	690.369	1379.73	2.6756	42.3452	4001	4001	MS2	0/0
	High		QTVEADVNGLR	CB05.raw	Unambiguous	2	1	158255142;gi-24430192 ref		CID	1	0	1	1	3.32037			0	47.7668	200	2	601.315	1201.62	4.29482	42.7801	4082	4082	MS2	0/0
	High		LLEGEDAHLSSQQASGQSYSSR	CB05.raw	Unambiguous	2	1	158255142;gi-24430192 ref		CID	1	0	1	1	4.38958			0	18.0824	200	3	784.038	2350.1	3.15107	43.6035	4236	4236	MS2	0/0
	High		TEELNKEVASNSELVQSSR	CB05.raw	Unambiguous	2	1	158255142;gi-24430192 ref		CID	1	0	1	1	3.85838			1	11.7601	200	3	707.356	2120.05	2.78961	46.0127	4684	4684	MS2	0/0
	High		TEELNKEVASNSELVQSSR	CB05.raw	Unambiguous	2	1	158255142;gi-24430192 ref		CID	1	0	1	1	3.95716			1	12.0727	200	3	707.357	2120.06	4.60334	46.382	4753	4753	MS2	0/0
	High		ALEEANADLEVK	CB05.raw	Unambiguous	8	3	158255142;gi-24430192 ref;131412225;gi-131412225 ref;15431310;gi-15431310 ref		CID	1	0	1	1	4.66504			0	4.30924	200	2	651.335	1301.66	4.00297	49.8465	5397	5397	MS2	0/0
	High		ALEEANADLEVK	CB05.raw	Unambiguous	8	3	158255142;gi-24430192 ref;131412225;gi-131412225 ref;15431310;gi-15431310 ref		CID	1	0	1	1	4.65617			0	1.89576	151	2	651.335	1301.66	2.78383	50.2642	5476	5476	MS2	0/0
	High		ALEEANADLEVK	CB05.raw	Unambiguous	8	3	158255142;gi-24430192 ref;131412225;gi-131412225 ref;15431310;gi-15431310 ref		CID	1	0	1	1	3.06303			0	40.7696	200	2	651.333	1301.66	0.25176	51.1347	5641	5641	MS2	0/0
	High		GQTGGDVNVEmDAAPGVDLSR	CB05.raw	Unambiguous	2	1	158255142;gi-24430192 ref	M11(Oxidation)	CID	1	0	1	1	5.04269			0	0	200	2	1052.49	2103.97	2.65127	65.4395	8318	8318	MS2	0/0
	High		GQTGGDVNVEmDAAPGVDLSR	CB05.raw	Unambiguous	2	1	158255142;gi-24430192 ref	M11(Oxidation)	CID	1	0	1	1	4.72422			0	4.60594	200	2	1052.49	2103.96	1.72296	65.7929	8384	8384	MS2	0/0
	High		VLDELTLAR	CB05.raw	Unambiguous	10	3	119581154;EAW60750.1;158255142;gi-24430192 ref;15431310;gi-15431310 ref		CID	1	0	1	1	3.98588			0	7.99296	200	2	515.302	1029.6	3.18014	68.5818	8903	8903	MS2	0/0
	High		VLDELTLAR	CB05.raw	Unambiguous	10	3	119581154;EAW60750.1;158255142;gi-24430192 ref;15431310;gi-15431310 ref		CID	1	0	1	1	3.65017			0	1.98633	53	2	515.303	1029.6	3.89151	68.9179	8966	8966	MS2	0/0
	High		VLDELTLAR	CB05.raw	Unambiguous	10	3	119581154;EAW60750.1;158255142;gi-24430192 ref;15431310;gi-15431310 ref		CID	1	0	1	1	3.81937			0	0.993583	200	2	515.302	1029.6	3.41727	69.2621	9030	9030	MS2	0/0
	High		VLDELTLAR	CB05.raw	Unambiguous	10	3	119581154;EAW60750.1;158255142;gi-24430192 ref;15431310;gi-15431310 ref		CID	1	0	1	1	3.03571			0	32.1549	200	2	515.302	1029.6	3.06158	69.6791	9107	9107	MS2	0/0
	High		VLDELTLAR	CB05.raw	Unambiguous	10	3	119581154;EAW60750.1;158255142;gi-24430192 ref;15431310;gi-15431310 ref		CID	1	0	1	1	3.55582			0	42.1129	200	2	515.302	1029.6	3.53583	70.0655	9178	9178	MS2	0/0
	High		TDLEmQIEGLK	CB05.raw	Unambiguous	3	1	158255142;gi-24430192 ref	M5(Oxidation)	CID	1	0	1	1	3.87096			0	0	200	2	646.826	1292.64	3.58084	70.0706	9179	9179	MS2	0/0
	High		TDLEmQIEGLK	CB05.raw	Unambiguous	3	1	158255142;gi-24430192 ref	M5(Oxidation)	CID	1	0	1	1	3.19145			0	5.21324	200	2	646.826	1292.65	3.86415	70.4017	9240	9240	MS2	0/0
	High		VLDELTLAR	CB05.raw	Unambiguous	10	3	119581154;EAW60750.1;158255142;gi-24430192 ref;15431310;gi-15431310 ref		CID	1	0	1	1	2.93263			0	42.9161	200	2	515.302	1029.6	2.94302	70.5351	9265	9265	MS2	0/0
	High		DAETWFLSK	CB05.raw	Unambiguous	2	1	158255142;gi-24430192 ref		CID	1	0	1	1	3.3227			0	2.93676	200	2	548.771	1096.53	2.83066	85.6222	12041	12041	MS2	0/0
	High		cEmEQQSQEYQILLDVK	CB05.raw	Unambiguous	2	1	158255142;gi-24430192 ref	C1(Carbamidomethyl); M3(Oxidation)	CID	1	0	1	1	4.46057			0	21.535	200	3	719.67	2156.99	4.72113	85.654	12047	12047	MS2	0/0
	High		cEmEQQSQEYQILLDVK	CB05.raw	Unambiguous	2	1	158255142;gi-24430192 ref	C1(Carbamidomethyl); M3(Oxidation)	CID	1	0	1	1	3.41129			0	0	200	2	1079	2156.99	4.07655	85.681	12052	12052	MS2	0/0
	High		VLQGLEIELQSQLSmK	CB05.raw	Unambiguous	2	1	158255142;gi-24430192 ref	M15(Oxidation)	CID	1	0	1	1	5.3248			0	15.4905	200	3	611.335	1831.99	3.54644	96.3396	13995	13995	MS2	0/0
	High		VLQGLEIELQSQLSmK	CB05.raw	Unambiguous	2	1	158255142;gi-24430192 ref	M15(Oxidation)	CID	1	0	1	1	4.51481			0	2.82938	200	2	916.498	1831.99	3.18731	96.345	13996	13996	MS2	0/0
	High		IIAATIENAQPILQIDNAR	CB05.raw	Unambiguous	2	1	158255142;gi-24430192 ref		CID	1	0	1	1	5.75525			0	0	200	3	688.722	2064.15	3.77965	97.7505	14253	14253	MS2	0/0
	High		IIAATIENAQPILQIDNAR	CB05.raw	Unambiguous	2	1	158255142;gi-24430192 ref		CID	1	0	1	1	5.07728			0	15.8847	200	2	1032.58	2064.15	2.45556	97.8177	14265	14265	MS2	0/0
	High		IIAATIENAQPILQIDNAR	CB05.raw	Unambiguous	2	1	158255142;gi-24430192 ref		CID	1	0	1	1	5.8378			0	0	200	3	688.722	2064.15	3.69094	98.0838	14313	14313	MS2	0/0
	High		IIAATIENAQPILQIDNAR	CB05.raw	Unambiguous	2	1	158255142;gi-24430192 ref		CID	1	0	1	1	5.13235			0	10.3432	200	2	1032.58	2064.15	2.57384	98.1838	14331	14331	MS2	0/0
	High		IIAATIENAQPILQIDNAR	CB05.raw	Unambiguous	2	1	158255142;gi-24430192 ref		CID	1	0	1	1	4.15971			0	9.135	200	3	688.723	2064.15	4.13448	98.5081	14390	14390	MS2	0/0
	High		YcmQLSQIQGLIGSVEEQLAQLR	CB05.raw	Unambiguous	2	1	158255142;gi-24430192 ref	C2(Carbamidomethyl); M3(Oxidation)	CID	1	0	1	1	4.25601			0	32.1679	200	3	894.124	2680.36	5.6729	122.218	18749	18749	MS2	0/0
		High	LAADDFR	CB05.raw	Unambiguous	16	6	119581154;EAW60750.1;158255142;gi-24430192 ref;131412225;gi-131412225 ref;119581084;AAH34697.1;15431310;gi-15431310 ref;CAA60378.1		CID	1	0	1	1		28.9	0.0409663	0	20.3503	200	2	404.205	807.402	2.71203	36.7864	2972	2972	MS2	5/48
		High	VLDELTLAR	CB05.raw	Unambiguous	10	3	119581154;EAW60750.1;158255142;gi-24430192 ref;15431310;gi-15431310 ref		CID	1	0	1	1		47.1	0.00162617	0	32.1549	200	2	515.302	1029.6	3.06158	69.6791	9107	9107	MS2	6/64
		High	VLDELTLAR	CB05.raw	Unambiguous	10	3	119581154;EAW60750.1;158255142;gi-24430192 ref;15431310;gi-15431310 ref		CID	1	0	1	1		55.17	0.00025361	0	7.99296	200	2	515.302	1029.6	3.18014	68.5818	8903	8903	MS2	14/64
		High	VLDELTLAR	CB05.raw	Unambiguous	10	3	119581154;EAW60750.1;158255142;gi-24430192 ref;15431310;gi-15431310 ref		CID	1	0	1	1		43.88	0.00341323	0	0.993583	200	2	515.302	1029.6	3.41727	69.2621	9030	9030	MS2	7/64
		High	VLDELTLAR	CB05.raw	Unambiguous	10	3	119581154;EAW60750.1;158255142;gi-24430192 ref;15431310;gi-15431310 ref		CID	1	0	1	1		40.1	0.00815016	0	42.1129	200	2	515.302	1029.6	3.53583	70.0655	9178	9178	MS2	7/64
		High	VLDELTLAR	CB05.raw	Unambiguous	10	3	119581154;EAW60750.1;158255142;gi-24430192 ref;15431310;gi-15431310 ref		CID	1	0	1	1		54.43	0.00028648	0	1.98633	53	2	515.303	1029.6	3.89151	68.9179	8966	8966	MS2	8/64
		High	LASYLDKVR	CB05.raw	Unambiguous	12	4	119581154;EAW60750.1;158255142;gi-24430192 ref;119581084;AAH34697.1;15431310;gi-15431310 ref		CID	0.2364	0	1	1		54.62	0.000141509	1	7.01788	200	2	532.81	1064.61	3.21013	36.5279	2924	2924	MS2	8/72
		High	LASYLDKVR	CB05.raw	Selected	12	4	119581154;EAW60750.1;158255142;gi-24430192 ref;119581084;AAH34697.1;15431310;gi-15431310 ref		CID	0.0909	0	1	1		44.03	0.001621	1	6.67555	200	2	532.81	1064.61	3.32479	36.9281	2998	2998	MS2	8/72
		High	DAETWFLSK	CB05.raw	Unambiguous	2	1	158255142;gi-24430192 ref		CID	1	0	1	1		34.76	0.0127495	0	12.4236	200	2	548.77	1096.53	2.27404	85.2852	11980	11980	MS2	10/64
		High	DAETWFLSK	CB05.raw	Unambiguous	2	1	158255142;gi-24430192 ref		CID	1	0	1	1		48.34	0.000559107	0	2.93676	200	2	548.771	1096.53	2.83066	85.6222	12041	12041	MS2	7/64
		High	ISSVLAGGScR	CB05.raw	Unambiguous	5	2	158255142;gi-24430192 ref;15431310;gi-15431310 ref	C10(Carbamidomethyl)	CID	1	0	1	1		41.48	0.0048078	0	18.895	200	2	553.786	1106.56	2.29687	33.668	2403	2403	MS2	6/80
		High	LEQEIATYR	CB05.raw	Unambiguous	13	4	119581154;EAW60750.1;158255142;gi-24430192 ref;131412225;gi-131412225 ref;15431310;gi-15431310 ref		CID	1	0	1	1		39.87	0.0102781	0	34.4689	200	2	561.794	1122.58	1.32786	39.3651	3451	3451	MS2	8/88
		High	LEQEIATYR	CB05.raw	Unambiguous	13	4	119581154;EAW60750.1;158255142;gi-24430192 ref;131412225;gi-131412225 ref;15431310;gi-15431310 ref		CID	1	0	1	1		44.73	0.00359899	0	23.248	200	2	561.795	1122.58	3.82889	40.0546	3577	3577	MS2	7/88
		High	LEQEIATYR	CB05.raw	Unambiguous	13	4	119581154;EAW60750.1;158255142;gi-24430192 ref;131412225;gi-131412225 ref;15431310;gi-15431310 ref		CID	1	0	1	1		45.59	0.00295244	0	2.95387	163	2	561.795	1122.58	3.93763	39.6991	3511	3511	MS2	7/88
		High	QTVEADVNGLR	CB05.raw	Unambiguous	2	1	158255142;gi-24430192 ref		CID	1	0	1	1		44.19	0.00267127	0	47.7668	200	2	601.315	1201.62	4.29482	42.7801	4082	4082	MS2	9/120
		High	ASLENSLEETK	CB05.raw	Unambiguous	5	2	158255142;gi-24430192 ref;15431310;gi-15431310 ref		CID	1	0	1	1		58.51	0.000107388	0	27.6463	200	2	610.806	1220.6	3.47584	39.4863	3473	3473	MS2	9/104
		High	ASLENSLEETK	CB05.raw	Unambiguous	5	2	158255142;gi-24430192 ref;15431310;gi-15431310 ref		CID	1	0	1	1		45.25	0.00235547	0	32.3126	200	2	610.806	1220.61	3.87587	39.1324	3408	3408	MS2	8/104
		High	TDLEmQIEGLK	CB05.raw	Unambiguous	3	1	158255142;gi-24430192 ref	M5(Oxidation)	CID	1	0	1	1		52.09	0.000421487	0	0	200	2	646.826	1292.64	3.58084	70.0706	9179	9179	MS2	9/100
		High	TDLEmQIEGLK	CB05.raw	Unambiguous	3	1	158255142;gi-24430192 ref	M5(Oxidation)	CID	1	0	1	1		48.6	0.00096834	0	5.21324	200	2	646.826	1292.65	3.86415	70.4017	9240	9240	MS2	6/100
		High	ALEEANADLEVK	CB05.raw	Unambiguous	8	3	158255142;gi-24430192 ref;131412225;gi-131412225 ref;15431310;gi-15431310 ref		CID	1	0	1	1		63.01	3.24522e-05	0	1.89576	151	2	651.335	1301.66	2.78383	50.2642	5476	5476	MS2	10/112
		High	ALEEANADLEVK	CB05.raw	Unambiguous	8	3	158255142;gi-24430192 ref;131412225;gi-131412225 ref;15431310;gi-15431310 ref		CID	1	0	1	1		59.9	6.50814e-05	0	4.30924	200	2	651.335	1301.66	4.00297	49.8465	5397	5397	MS2	8/112
		High	APSTYGGGLSVSSR	CB05.raw	Unambiguous	2	1	158255142;gi-24430192 ref		CID	1	0	1	1		70.91	4.4684e-06	0	15.5222	200	2	669.838	1338.67	3.35245	40.461	3652	3652	MS2	10/104
		High	APSTYGGGLSVSSR	CB05.raw	Unambiguous	2	1	158255142;gi-24430192 ref		CID	1	0	1	1		48.67	0.000748431	0	4.29573	200	2	669.838	1338.67	3.44364	40.805	3714	3714	MS2	10/104
		High	TRLEQEIATYR	CB05.raw	Unambiguous	12	4	119581154;EAW60750.1;158255142;gi-24430192 ref;131412225;gi-131412225 ref;15431310;gi-15431310 ref		CID	1	0	1	1		34.27	0.0257762	1	0	200	2	690.369	1379.73	1.43697	41.6216	3866	3866	MS2	8/116
		High	TRLEQEIATYR	CB05.raw	Unambiguous	12	4	119581154;EAW60750.1;158255142;gi-24430192 ref;131412225;gi-131412225 ref;15431310;gi-15431310 ref		CID	1	0	1	1		39.32	0.00704039	1	9.01003	200	2	690.369	1379.73	2.6756	42.3452	4001	4001	MS2	11/116
		High	TRLEQEIATYR	CB05.raw	Unambiguous	12	4	119581154;EAW60750.1;158255142;gi-24430192 ref;131412225;gi-131412225 ref;15431310;gi-15431310 ref		CID	1	0	1	1		49.24	0.000792772	1	7.09276	200	2	690.37	1379.73	3.56034	41.9666	3932	3932	MS2	16/116
		High	TRLEQEIATYR	CB05.raw	Unambiguous	12	4	119581154;EAW60750.1;158255142;gi-24430192 ref;131412225;gi-131412225 ref;15431310;gi-15431310 ref		CID	1	0	1	1		36.35	0.0148777	1	0	200	2	690.371	1379.73	4.62202	41.6382	3869	3869	MS2	12/116
		High	GQTGGDVNVEmDAAPGVDLSR	CB05.raw	Unambiguous	2	1	158255142;gi-24430192 ref	M11(Oxidation)	CID	1	0	1	1		60	3.46e-05	0	4.60594	200	2	1052.49	2103.96	1.72296	65.7929	8384	8384	MS2	15/236
		High	GQTGGDVNVEmDAAPGVDLSR	CB05.raw	Unambiguous	2	1	158255142;gi-24430192 ref	M11(Oxidation)	CID	1	0	1	1		80.13	3.60059e-07	0	0	200	2	1052.49	2103.97	2.65127	65.4395	8318	8318	MS2	24/236
		High	GQTGGDVNVEmDAAPGVDLSR	CB05.raw	Unambiguous	2	1	158255142;gi-24430192 ref	M11(Oxidation)	CID	1	0	1	1		42.01	0.00243934	0	34.6164	200	3	701.994	2103.97	3.22506	65.5153	8332	8332	MS2	26/236
		High	TEELNKEVASNSELVQSSR	CB05.raw	Unambiguous	2	1	158255142;gi-24430192 ref		CID	1	0	1	1		49.65	0.000795602	1	11.7601	200	3	707.356	2120.05	2.78961	46.0127	4684	4684	MS2	15/200
		High	cEmEQQSQEYQILLDVK	CB05.raw	Unambiguous	2	1	158255142;gi-24430192 ref	C1(Carbamidomethyl); M3(Oxidation)	CID	1	0	1	1		30	0.03635	0	21.535	200	3	719.67	2156.99	4.72113	85.654	12047	12047	MS2	9/176
		High	LLEGEDAHLSSQQASGQSYSSR	CB05.raw	Unambiguous	2	1	158255142;gi-24430192 ref		CID	1	0	1	1		35.17	0.0139577	0	18.0824	200	3	784.038	2350.1	3.15107	43.6035	4236	4236	MS2	18/208
		High	VLQGLEIELQSQLSmK	CB05.raw	Unambiguous	2	1	158255142;gi-24430192 ref	M15(Oxidation)	CID	1	0	1	1		92.06	3.22352e-08	0	2.82938	200	2	916.498	1831.99	3.18731	96.345	13996	13996	MS2	10/172
		High	VLQGLEIELQSQLSmK	CB05.raw	Unambiguous	2	1	158255142;gi-24430192 ref	M15(Oxidation)	CID	1	0	1	1		56.1	0.000125927	0	15.4905	200	3	611.335	1831.99	3.54644	96.3396	13995	13995	MS2	11/172
		High	IIAATIENAQPILQIDNAR	CB05.raw	Unambiguous	2	1	158255142;gi-24430192 ref		CID	1	0	1	1		96.2	6.76471e-09	0	15.8847	200	2	1032.58	2064.15	2.45556	97.8177	14265	14265	MS2	11/188
		High	IIAATIENAQPILQIDNAR	CB05.raw	Unambiguous	2	1	158255142;gi-24430192 ref		CID	1	0	1	1		72.3	1.66054e-06	0	10.3432	200	2	1032.58	2064.15	2.57384	98.1838	14331	14331	MS2	10/188
		High	IIAATIENAQPILQIDNAR	CB05.raw	Unambiguous	2	1	158255142;gi-24430192 ref		CID	1	0	1	1		67.26	4.81105e-06	0	0	200	3	688.722	2064.15	3.69094	98.0838	14313	14313	MS2	22/188
		High	IIAATIENAQPILQIDNAR	CB05.raw	Unambiguous	2	1	158255142;gi-24430192 ref		CID	1	0	1	1		69.46	2.89894e-06	0	0	200	3	688.722	2064.15	3.77965	97.7505	14253	14253	MS2	20/188
		High	IIAATIENAQPILQIDNAR	CB05.raw	Unambiguous	2	1	158255142;gi-24430192 ref		CID	1	0	1	1		43.18	0.0012598	0	9.135	200	3	688.723	2064.15	4.13448	98.5081	14390	14390	MS2	18/188
		High	TDLEmQIEGLKEELAYLR	CB05.raw	Unambiguous	2	1	158255142;gi-24430192 ref	M5(Oxidation)	CID	1	0	1	1		36.79	0.0129521	1	3.93443	41	3	723.039	2167.1	3.00052	114.704	17352	17352	MS2	18/184
		High	YcmQLSQIQGLIGSVEEQLAQLR	CB05.raw	Unambiguous	2	1	158255142;gi-24430192 ref	C2(Carbamidomethyl); M3(Oxidation)	CID	1	0	1	1		34.77	0.0274743	0	32.1679	200	3	894.124	2680.36	5.6729	122.218	18749	18749	MS2	18/252
	High		LASYLDKVR	CB06.raw	Unambiguous	12	4	119581154;EAW60750.1;158255142;gi-24430192 ref;119581084;AAH34697.1;15431310;gi-15431310 ref		CID	0.0629	0	1	1	3.1764			1	1.81034	200	2	532.81	1064.61	3.55412	36.4084	2868	2868	MS2	0/0
	High		LASYLDKVR	CB06.raw	Unambiguous	12	4	119581154;EAW60750.1;158255142;gi-24430192 ref;119581084;AAH34697.1;15431310;gi-15431310 ref		CID	1	0	1	1	3.00647			1	0	200	2	532.81	1064.61	3.21013	36.7763	2937	2937	MS2	0/0
	High		ASLENSLEETK	CB06.raw	Unambiguous	5	2	158255142;gi-24430192 ref;15431310;gi-15431310 ref		CID	1	0	1	1	3.53172			0	32.2767	200	2	610.806	1220.61	4.07589	39.0869	3368	3368	MS2	0/0
	High		LEQEIATYR	CB06.raw	Unambiguous	13	4	119581154;EAW60750.1;158255142;gi-24430192 ref;131412225;gi-131412225 ref;15431310;gi-15431310 ref		CID	1	0	1	1	3.16274			0	26.1381	200	2	561.795	1122.58	3.28519	39.2742	3402	3402	MS2	0/0
	High		LEQEIATYR	CB06.raw	Unambiguous	13	4	119581154;EAW60750.1;158255142;gi-24430192 ref;131412225;gi-131412225 ref;15431310;gi-15431310 ref		CID	1	0	1	1	3.14314			0	22.787	200	2	561.795	1122.58	2.85023	39.6541	3470	3470	MS2	0/0
	High		APSTYGGGLSVSSR	CB06.raw	Unambiguous	2	1	158255142;gi-24430192 ref		CID	1	0	1	1	3.56148			0	29.4886	200	2	669.839	1338.67	4.35551	40.2673	3582	3582	MS2	0/0
	High		TRLEQEIATYR	CB06.raw	Unambiguous	12	4	119581154;EAW60750.1;158255142;gi-24430192 ref;131412225;gi-131412225 ref;15431310;gi-15431310 ref		CID	1	0	1	1	2.95188			1	21.7429	200	2	690.369	1379.73	1.61392	42.0477	3910	3910	MS2	0/0
	High		LLEGEDAHLSSQQASGQSYSSR	CB06.raw	Unambiguous	2	1	158255142;gi-24430192 ref		CID	1	0	1	1	3.92272			0	25.7702	200	3	784.038	2350.1	3.54063	43.5358	4187	4187	MS2	0/0
	High		TEELNKEVASNSELVQSSR	CB06.raw	Unambiguous	2	1	158255142;gi-24430192 ref		CID	1	0	1	1	4.83632			1	2.17749	200	3	707.355	2120.05	2.2714	45.9297	4633	4633	MS2	0/0
	High		TEELNKEVASNSELVQSSR	CB06.raw	Unambiguous	2	1	158255142;gi-24430192 ref		CID	1	0	1	1	3.53829			1	9.34971	200	3	707.357	2120.05	3.9124	46.2742	4699	4699	MS2	0/0
	High		ALEEANADLEVK	CB06.raw	Unambiguous	8	3	158255142;gi-24430192 ref;131412225;gi-131412225 ref;15431310;gi-15431310 ref		CID	1	0	1	1	4.54225			0	41.5844	200	2	651.335	1301.66	2.69005	49.7566	5353	5353	MS2	0/0
	High		ALEEANADLEVK	CB06.raw	Unambiguous	8	3	158255142;gi-24430192 ref;131412225;gi-131412225 ref;15431310;gi-15431310 ref		CID	1	0	1	1	4.75226			0	0	117	2	651.335	1301.66	3.25273	50.0288	5404	5404	MS2	0/0
	High		GQTGGDVNVEmDAAPGVDLSR	CB06.raw	Unambiguous	2	1	158255142;gi-24430192 ref	M11(Oxidation)	CID	1	0	1	1	5.10542			0	8.26942	200	2	1052.49	2103.97	1.95504	65.2353	8273	8273	MS2	0/0
	High		GQTGGDVNVEmDAAPGVDLSR	CB06.raw	Unambiguous	2	1	158255142;gi-24430192 ref	M11(Oxidation)	CID	1	0	1	1	3.56916			0	23.8502	200	3	701.995	2103.97	4.79157	65.2514	8276	8276	MS2	0/0
	High		GQTGGDVNVEmDAAPGVDLSR	CB06.raw	Unambiguous	2	1	158255142;gi-24430192 ref	M11(Oxidation)	CID	1	0	1	1	4.34956			0	2.3907	200	3	701.994	2103.97	2.61586	65.2946	8284	8284	MS2	0/0
	High		GQTGGDVNVEmDAAPGVDLSR	CB06.raw	Unambiguous	2	1	158255142;gi-24430192 ref	M11(Oxidation)	CID	1	0	1	1	4.31213			0	16.2571	200	2	1052.49	2103.97	3.81164	65.583	8339	8339	MS2	0/0
	High		VLDELTLAR	CB06.raw	Unambiguous	10	3	119581154;EAW60750.1;158255142;gi-24430192 ref;15431310;gi-15431310 ref		CID	1	0	1	1	3.50587			0	30.348	200	2	515.302	1029.6	2.7059	68.4485	8876	8876	MS2	0/0
	High		VLDELTLAR	CB06.raw	Unambiguous	10	3	119581154;EAW60750.1;158255142;gi-24430192 ref;15431310;gi-15431310 ref		CID	1	0	1	1	3.81802			0	9.60419	173	2	515.302	1029.6	3.41727	68.789	8940	8940	MS2	0/0
	High		TDLEmQIEGLK	CB06.raw	Unambiguous	3	1	158255142;gi-24430192 ref	M5(Oxidation)	CID	1	0	1	1	3.23213			0	15.1638	200	2	646.827	1292.65	5.65839	70.0177	9167	9167	MS2	0/0
	High		DAETWFLSK	CB06.raw	Unambiguous	2	1	158255142;gi-24430192 ref		CID	1	0	1	1	3.00351			0	17.5475	200	2	548.771	1096.54	3.83257	85.3522	12010	12010	MS2	0/0
	High		DAETWFLSK	CB06.raw	Unambiguous	2	1	158255142;gi-24430192 ref		CID	1	0	1	1	2.96839			0	21.8602	200	2	548.77	1096.53	2.27404	85.7072	12075	12075	MS2	0/0
	High		VLQGLEIELQSQLSmK	CB06.raw	Unambiguous	2	1	158255142;gi-24430192 ref	M15(Oxidation)	CID	1	0	1	1	4.31879			0	39.3852	200	2	916.497	1831.99	1.78802	96.5337	14061	14061	MS2	0/0
	High		IIAATIENAQPILQIDNAR	CB06.raw	Unambiguous	2	1	158255142;gi-24430192 ref		CID	1	0	1	1	5.14575			0	18.7063	200	3	688.723	2064.16	4.93284	97.8484	14302	14302	MS2	0/0
	High		IIAATIENAQPILQIDNAR	CB06.raw	Unambiguous	2	1	158255142;gi-24430192 ref		CID	1	0	1	1	3.89895			0	42.2593	200	2	1032.58	2064.15	1.27279	97.9004	14312	14312	MS2	0/0
	High		IIAATIENAQPILQIDNAR	CB06.raw	Unambiguous	2	1	158255142;gi-24430192 ref		CID	1	0	1	1	5.02337			0	1.35542	200	3	688.723	2064.15	4.04577	98.1437	14356	14356	MS2	0/0
	High		IIAATIENAQPILQIDNAR	CB06.raw	Unambiguous	2	1	158255142;gi-24430192 ref		CID	1	0	1	1	3.74179			0	0	200	3	688.723	2064.15	4.04577	98.3504	14394	14394	MS2	0/0
		High	VLDELTLAR	CB06.raw	Unambiguous	10	3	119581154;EAW60750.1;158255142;gi-24430192 ref;15431310;gi-15431310 ref		CID	1	0	1	1		35.04	0.0295312	0	27.5703	200	2	515.299	1029.59	-3.815	69.1461	9006	9006	MS2	8/64
		High	VLDELTLAR	CB06.raw	Unambiguous	10	3	119581154;EAW60750.1;158255142;gi-24430192 ref;15431310;gi-15431310 ref		CID	1	0	1	1		36.9	0.0170281	0	30.348	200	2	515.302	1029.6	2.7059	68.4485	8876	8876	MS2	8/64
		High	VLDELTLAR	CB06.raw	Unambiguous	10	3	119581154;EAW60750.1;158255142;gi-24430192 ref;15431310;gi-15431310 ref		CID	1	0	1	1		57.11	0.000162243	0	9.60419	173	2	515.302	1029.6	3.41727	68.789	8940	8940	MS2	6/64
		High	VLDELTLAR	CB06.raw	Unambiguous	10	3	119581154;EAW60750.1;158255142;gi-24430192 ref;15431310;gi-15431310 ref		CID	1	0	1	1		34.97	0.0251074	0	63.2433	200	2	515.303	1029.6	4.48431	69.5101	9073	9073	MS2	8/64
		High	LASYLDKVR	CB06.raw	Unambiguous	12	4	119581154;EAW60750.1;158255142;gi-24430192 ref;119581084;AAH34697.1;15431310;gi-15431310 ref		CID	1	0	1	1		36.71	0.00874548	1	34.1538	200	2	532.81	1064.61	2.98081	37.1443	3006	3006	MS2	7/72
		High	LASYLDKVR	CB06.raw	Unambiguous	12	4	119581154;EAW60750.1;158255142;gi-24430192 ref;119581084;AAH34697.1;15431310;gi-15431310 ref		CID	0.2245	0	1	1		49.4	0.000470743	1	0	200	2	532.81	1064.61	3.21013	36.7763	2937	2937	MS2	8/72
		High	LASYLDKVR	CB06.raw	Unambiguous	12	4	119581154;EAW60750.1;158255142;gi-24430192 ref;119581084;AAH34697.1;15431310;gi-15431310 ref		CID	1	0	1	1		30.45	0.0369644	1	34.232	200	2	532.81	1064.61	3.32479	32.7615	2201	2201	MS2	7/72
		High	LASYLDKVR	CB06.raw	Unambiguous	12	4	119581154;EAW60750.1;158255142;gi-24430192 ref;119581084;AAH34697.1;15431310;gi-15431310 ref		CID	0.2364	0	1	1		54.71	0.000138607	1	1.81034	200	2	532.81	1064.61	3.55412	36.4084	2868	2868	MS2	8/72
		High	DAETWFLSK	CB06.raw	Unambiguous	2	1	158255142;gi-24430192 ref		CID	1	0	1	1		45.25	0.00113892	0	21.8602	200	2	548.77	1096.53	2.27404	85.7072	12075	12075	MS2	6/64
		High	DAETWFLSK	CB06.raw	Unambiguous	2	1	158255142;gi-24430192 ref		CID	1	0	1	1		36.89	0.0113066	0	17.5475	200	2	548.771	1096.54	3.83257	85.3522	12010	12010	MS2	10/64
		High	LEQEIATYR	CB06.raw	Unambiguous	13	4	119581154;EAW60750.1;158255142;gi-24430192 ref;131412225;gi-131412225 ref;15431310;gi-15431310 ref		CID	1	0	1	1		51.5	0.000706176	0	22.787	200	2	561.795	1122.58	2.85023	39.6541	3470	3470	MS2	7/88
		High	LEQEIATYR	CB06.raw	Unambiguous	13	4	119581154;EAW60750.1;158255142;gi-24430192 ref;131412225;gi-131412225 ref;15431310;gi-15431310 ref		CID	1	0	1	1		42.75	0.00540971	0	26.1381	200	2	561.795	1122.58	3.28519	39.2742	3402	3402	MS2	7/88
		High	ASLENSLEETK	CB06.raw	Unambiguous	5	2	158255142;gi-24430192 ref;15431310;gi-15431310 ref		CID	1	0	1	1		55.54	0.000220332	0	32.2767	200	2	610.806	1220.61	4.07589	39.0869	3368	3368	MS2	9/104
		High	TDLEmQIEGLK	CB06.raw	Unambiguous	3	1	158255142;gi-24430192 ref	M5(Oxidation)	CID	1	0	1	1		48.75	0.0009448	0	15.1638	200	2	646.827	1292.65	5.65839	70.0177	9167	9167	MS2	6/100
		High	ALEEANADLEVK	CB06.raw	Unambiguous	8	3	158255142;gi-24430192 ref;131412225;gi-131412225 ref;15431310;gi-15431310 ref		CID	1	0	1	1		55.4	0.00018155	0	41.5844	200	2	651.335	1301.66	2.69005	49.7566	5353	5353	MS2	8/112
		High	ALEEANADLEVK	CB06.raw	Unambiguous	8	3	158255142;gi-24430192 ref;131412225;gi-131412225 ref;15431310;gi-15431310 ref		CID	1	0	1	1		63.14	3.08643e-05	0	0	117	2	651.335	1301.66	3.25273	50.0288	5404	5404	MS2	10/112
		High	APSTYGGGLSVSSR	CB06.raw	Unambiguous	2	1	158255142;gi-24430192 ref		CID	1	0	1	1		49.65	0.00254127	0	29.4886	200	2	669.839	1338.67	4.35551	40.2673	3582	3582	MS2	9/104
		High	VLQGLEIELQSQLSmK	CB06.raw	Unambiguous	2	1	158255142;gi-24430192 ref	M15(Oxidation)	CID	1	0	1	1		66.29	1.297e-05	0	39.3852	200	2	916.497	1831.99	1.78802	96.5337	14061	14061	MS2	10/172
		High	IIAATIENAQPILQIDNAR	CB06.raw	Unambiguous	2	1	158255142;gi-24430192 ref		CID	1	0	1	1		96.26	6.873e-09	0	42.2593	200	2	1032.58	2064.15	1.27279	97.9004	14312	14312	MS2	11/188
		High	IIAATIENAQPILQIDNAR	CB06.raw	Unambiguous	2	1	158255142;gi-24430192 ref		CID	1	0	1	1		46.57	0.000563949	0	1.35542	200	3	688.723	2064.15	4.04577	98.1437	14356	14356	MS2	20/188
		High	IIAATIENAQPILQIDNAR	CB06.raw	Unambiguous	2	1	158255142;gi-24430192 ref		CID	1	0	1	1		57.12	4.68724e-05	0	18.7063	200	3	688.723	2064.16	4.93284	97.8484	14302	14302	MS2	11/188
		High	GQTGGDVNVEmDAAPGVDLSR	CB06.raw	Unambiguous	2	1	158255142;gi-24430192 ref	M11(Oxidation)	CID	1	0	1	1		63.65	1.52974e-05	0	8.26942	200	2	1052.49	2103.97	1.95504	65.2353	8273	8273	MS2	11/236
		High	GQTGGDVNVEmDAAPGVDLSR	CB06.raw	Unambiguous	2	1	158255142;gi-24430192 ref	M11(Oxidation)	CID	1	0	1	1		62.11	2.34382e-05	0	16.2571	200	2	1052.49	2103.97	3.81164	65.583	8339	8339	MS2	16/236
		High	TEELNKEVASNSELVQSSR	CB06.raw	Unambiguous	2	1	158255142;gi-24430192 ref		CID	1	0	1	1		49.59	0.000766557	1	2.17749	200	3	707.355	2120.05	2.2714	45.9297	4633	4633	MS2	18/200
	High		LASYLDKVR	CB07.raw	Unambiguous	12	4	119581154;EAW60750.1;158255142;gi-24430192 ref;119581084;AAH34697.1;15431310;gi-15431310 ref		CID	1	0	1	1	2.97879			1	13.7372	200	2	532.81	1064.61	3.32479	36.3613	2672	2672	MS2	0/0
	High		LASYLDKVR	CB07.raw	Unambiguous	12	4	119581154;EAW60750.1;158255142;gi-24430192 ref;119581084;AAH34697.1;15431310;gi-15431310 ref		CID	0.0568	0	1	1	3.17247			1	2.22867	200	2	532.81	1064.61	2.98081	36.6858	2729	2729	MS2	0/0
	High		ASLENSLEETK	CB07.raw	Unambiguous	5	2	158255142;gi-24430192 ref;15431310;gi-15431310 ref		CID	1	0	1	1	2.99039			0	37.1575	200	2	610.806	1220.6	3.17582	39.0211	3133	3133	MS2	0/0
	High		LEQEIATYR	CB07.raw	Unambiguous	13	4	119581154;EAW60750.1;158255142;gi-24430192 ref;131412225;gi-131412225 ref;15431310;gi-15431310 ref		CID	1	0	1	1	3.43258			0	7.0698	200	2	561.795	1122.58	2.74149	39.5518	3220	3220	MS2	0/0
	High		APSTYGGGLSVSSR	CB07.raw	Unambiguous	2	1	158255142;gi-24430192 ref		CID	1	0	1	1	2.92803			0	51.6905	200	2	669.838	1338.67	3.44364	40.2919	3344	3344	MS2	0/0
	High		APSTYGGGLSVSSR	CB07.raw	Unambiguous	2	1	158255142;gi-24430192 ref		CID	1	0	1	1	3.57634			0	11.2008	200	2	669.838	1338.67	3.26126	40.632	3401	3401	MS2	0/0
	High		TRLEQEIATYR	CB07.raw	Unambiguous	12	4	119581154;EAW60750.1;158255142;gi-24430192 ref;131412225;gi-131412225 ref;15431310;gi-15431310 ref		CID	1	0	1	1	3.89961			1	0	200	2	690.371	1379.73	4.71049	41.5385	3562	3562	MS2	0/0
	High		TRLEQEIATYR	CB07.raw	Unambiguous	12	4	119581154;EAW60750.1;158255142;gi-24430192 ref;131412225;gi-131412225 ref;15431310;gi-15431310 ref		CID	1	0	1	1	3.28034			1	8.49338	200	2	690.369	1379.73	2.58713	41.8795	3624	3624	MS2	0/0
	High		TRLEQEIATYR	CB07.raw	Unambiguous	12	4	119581154;EAW60750.1;158255142;gi-24430192 ref;131412225;gi-131412225 ref;15431310;gi-15431310 ref		CID	1	0	1	1	3.53099			1	46.2358	200	2	690.37	1379.73	4.00271	42.2601	3690	3690	MS2	0/0
	High		LLEGEDAHLSSQQASGQSYSSR	CB07.raw	Unambiguous	2	1	158255142;gi-24430192 ref		CID	1	0	1	1	3.46994			0	10.4782	200	3	784.036	2350.09	1.6707	43.939	3987	3987	MS2	0/0
	High		TEELNKEVASNSELVQSSR	CB07.raw	Unambiguous	2	1	158255142;gi-24430192 ref		CID	1	0	1	1	3.83826			1	12.2961	200	3	707.356	2120.05	3.39419	45.8629	4324	4324	MS2	0/0
	High		TEELNKEVASNSELVQSSR	CB07.raw	Unambiguous	2	1	158255142;gi-24430192 ref		CID	1	0	1	1	4.58687			1	4.62431	200	3	707.356	2120.05	3.30782	46.2923	4403	4403	MS2	0/0
	High		ALEEANADLEVK	CB07.raw	Unambiguous	8	3	158255142;gi-24430192 ref;131412225;gi-131412225 ref;15431310;gi-15431310 ref		CID	1	0	1	1	4.74879			0	5.15036	200	2	651.335	1301.66	3.15895	49.7435	5033	5033	MS2	0/0
	High		ALEEANADLEVK	CB07.raw	Unambiguous	8	3	158255142;gi-24430192 ref;131412225;gi-131412225 ref;15431310;gi-15431310 ref		CID	1	0	1	1	4.72151			0	1.22995	195	2	651.335	1301.66	2.59627	50.0822	5096	5096	MS2	0/0
	High		ALEEANADLEVK	CB07.raw	Unambiguous	8	3	158255142;gi-24430192 ref;131412225;gi-131412225 ref;15431310;gi-15431310 ref		CID	1	0	1	1	3.16361			0	19.6774	200	2	651.335	1301.66	3.15895	50.4946	5173	5173	MS2	0/0
	High		GQTGGDVNVEmDAAPGVDLSR	CB07.raw	Unambiguous	2	1	158255142;gi-24430192 ref	M11(Oxidation)	CID	1	0	1	1	4.39209			0	0	200	2	1052.49	2103.97	4.04372	65.268	7865	7865	MS2	0/0
	High		GQTGGDVNVEmDAAPGVDLSR	CB07.raw	Unambiguous	2	1	158255142;gi-24430192 ref	M11(Oxidation)	CID	1	0	1	1	4.01697			0	17.6648	200	3	701.996	2103.97	5.57482	65.2896	7869	7869	MS2	0/0
	High		GQTGGDVNVEmDAAPGVDLSR	CB07.raw	Unambiguous	2	1	158255142;gi-24430192 ref	M11(Oxidation)	CID	1	0	1	1	4.28761			0	15.5007	200	2	1052.49	2103.97	3.23145	65.6173	7928	7928	MS2	0/0
	High		VLDELTLAR	CB07.raw	Unambiguous	10	3	119581154;EAW60750.1;158255142;gi-24430192 ref;15431310;gi-15431310 ref		CID	1	0	1	1	3.48752			0	4.46775	200	2	515.302	1029.6	3.53583	68.5349	8442	8442	MS2	0/0
	High		VLDELTLAR	CB07.raw	Unambiguous	10	3	119581154;EAW60750.1;158255142;gi-24430192 ref;15431310;gi-15431310 ref		CID	1	0	1	1	3.80027			0	0.441056	165	2	515.302	1029.6	3.41727	68.8739	8504	8504	MS2	0/0
	High		VLDELTLAR	CB07.raw	Unambiguous	10	3	119581154;EAW60750.1;158255142;gi-24430192 ref;15431310;gi-15431310 ref		CID	1	0	1	1	3.55657			0	2.50554	200	2	515.303	1029.6	3.77295	69.2175	8565	8565	MS2	0/0
	High		TDLEmQIEGLK	CB07.raw	Unambiguous	3	1	158255142;gi-24430192 ref	M5(Oxidation)	CID	1	0	1	1	3.17223			0	0	200	2	646.826	1292.64	2.73094	70.0693	8718	8718	MS2	0/0
	High		IIAATIENAQPILQIDNAR	CB07.raw	Unambiguous	2	1	158255142;gi-24430192 ref		CID	1	0	1	1	5.1085			0	7.06873	200	3	688.723	2064.15	4.31189	97.8464	13710	13710	MS2	0/0
	High		IIAATIENAQPILQIDNAR	CB07.raw	Unambiguous	2	1	158255142;gi-24430192 ref		CID	1	0	1	1	3.32044			0	0	200	2	1032.58	2064.15	2.21901	97.8519	13711	13711	MS2	0/0
	High		IIAATIENAQPILQIDNAR	CB07.raw	Unambiguous	2	1	158255142;gi-24430192 ref		CID	1	0	1	1	4.89327			0	0	200	2	1032.58	2064.15	2.33728	97.8701	13714	13714	MS2	0/0
	High		IIAATIENAQPILQIDNAR	CB07.raw	Unambiguous	2	1	158255142;gi-24430192 ref		CID	1	0	1	1	5.50646			0	6.36843	200	3	688.722	2064.15	3.33612	98.1826	13768	13768	MS2	0/0
	High		IIAATIENAQPILQIDNAR	CB07.raw	Unambiguous	2	1	158255142;gi-24430192 ref		CID	1	0	1	1	4.80164			0	2.64734	200	2	1032.58	2064.15	3.28349	98.1881	13769	13769	MS2	0/0
	High		IIAATIENAQPILQIDNAR	CB07.raw	Unambiguous	2	1	158255142;gi-24430192 ref		CID	1	0	1	1	4.14267			0	0	200	2	1032.58	2064.15	3.87487	98.3039	13789	13789	MS2	0/0
	High		IIAATIENAQPILQIDNAR	CB07.raw	Unambiguous	2	1	158255142;gi-24430192 ref		CID	1	0	1	1	2.94039			0	0	200	2	1032.58	2064.15	4.46625	98.4581	13816	13816	MS2	0/0
		High	VLDELTLAR	CB07.raw	Unambiguous	10	3	119581154;EAW60750.1;158255142;gi-24430192 ref;15431310;gi-15431310 ref		CID	1	0	1	1		39	0.0104994	0	52.4975	200	2	515.302	1029.6	3.06158	69.9358	8694	8694	MS2	8/64
		High	VLDELTLAR	CB07.raw	Unambiguous	10	3	119581154;EAW60750.1;158255142;gi-24430192 ref;15431310;gi-15431310 ref		CID	1	0	1	1		32.88	0.0429701	0	49.1026	200	2	515.302	1029.6	3.2987	69.555	8625	8625	MS2	11/64
		High	VLDELTLAR	CB07.raw	Unambiguous	10	3	119581154;EAW60750.1;158255142;gi-24430192 ref;15431310;gi-15431310 ref		CID	1	0	1	1		57.61	0.000144599	0	0.441056	165	2	515.302	1029.6	3.41727	68.8739	8504	8504	MS2	6/64
		High	VLDELTLAR	CB07.raw	Unambiguous	10	3	119581154;EAW60750.1;158255142;gi-24430192 ref;15431310;gi-15431310 ref		CID	1	0	1	1		57.14	0.000161126	0	4.46775	200	2	515.302	1029.6	3.53583	68.5349	8442	8442	MS2	6/64
		High	VLDELTLAR	CB07.raw	Unambiguous	10	3	119581154;EAW60750.1;158255142;gi-24430192 ref;15431310;gi-15431310 ref		CID	1	0	1	1		53.06	0.00039273	0	2.50554	200	2	515.303	1029.6	3.77295	69.2175	8565	8565	MS2	7/64
		High	LASYLDKVR	CB07.raw	Unambiguous	12	4	119581154;EAW60750.1;158255142;gi-24430192 ref;119581084;AAH34697.1;15431310;gi-15431310 ref		CID	0.2727	0	1	1		43.56	0.00180627	1	2.22867	200	2	532.81	1064.61	2.98081	36.6858	2729	2729	MS2	7/72
		High	LASYLDKVR	CB07.raw	Unambiguous	12	4	119581154;EAW60750.1;158255142;gi-24430192 ref;119581084;AAH34697.1;15431310;gi-15431310 ref		CID	1	0	1	1		29.83	0.0426367	1	31.7044	200	2	532.81	1064.61	3.09547	37.853	2937	2937	MS2	7/72
		High	LASYLDKVR	CB07.raw	Unambiguous	12	4	119581154;EAW60750.1;158255142;gi-24430192 ref;119581084;AAH34697.1;15431310;gi-15431310 ref		CID	0.25	0	1	1		52.04	0.000256321	1	13.7372	200	2	532.81	1064.61	3.32479	36.3613	2672	2672	MS2	8/72
		High	LASYLDKVR	CB07.raw	Selected	12	4	119581154;EAW60750.1;158255142;gi-24430192 ref;119581084;AAH34697.1;15431310;gi-15431310 ref		CID	0.1304	0	1	1		45.8	0.00103896	1	25.4025	200	2	532.811	1064.61	4.70073	37.0973	2803	2803	MS2	8/72
		High	DAETWFLSK	CB07.raw	Unambiguous	2	1	158255142;gi-24430192 ref		CID	1	0	1	1		37.41	0.00971301	0	0	200	2	548.771	1096.53	3.27595	85.7098	11548	11548	MS2	7/64
		High	LEQEIATYR	CB07.raw	Unambiguous	13	4	119581154;EAW60750.1;158255142;gi-24430192 ref;131412225;gi-131412225 ref;15431310;gi-15431310 ref		CID	1	0	1	1		59.61	0.000109122	0	7.0698	200	2	561.795	1122.58	2.74149	39.5518	3220	3220	MS2	8/88
		High	LEQEIATYR	CB07.raw	Unambiguous	13	4	119581154;EAW60750.1;158255142;gi-24430192 ref;131412225;gi-131412225 ref;15431310;gi-15431310 ref		CID	1	0	1	1		36.67	0.023024	0	34.033	200	2	561.795	1122.58	3.82889	39.894	3278	3278	MS2	7/88
		High	QTVEADVNGLR	CB07.raw	Unambiguous	2	1	158255142;gi-24430192 ref		CID	1	0	1	1		37.76	0.0123443	0	43.0721	200	2	601.314	1201.62	3.48212	42.6745	3761	3761	MS2	9/120
		High	ASLENSLEETK	CB07.raw	Unambiguous	5	2	158255142;gi-24430192 ref;15431310;gi-15431310 ref		CID	1	0	1	1		54.6	0.000264213	0	37.1575	200	2	610.806	1220.6	3.17582	39.0211	3133	3133	MS2	9/104
		High	ALEEANADLEVK	CB07.raw	Unambiguous	8	3	158255142;gi-24430192 ref;131412225;gi-131412225 ref;15431310;gi-15431310 ref		CID	1	0	1	1		62.96	3.15382e-05	0	1.22995	195	2	651.335	1301.66	2.59627	50.0822	5096	5096	MS2	10/112
		High	ALEEANADLEVK	CB07.raw	Unambiguous	8	3	158255142;gi-24430192 ref;131412225;gi-131412225 ref;15431310;gi-15431310 ref		CID	1	0	1	1		62.11	3.91252e-05	0	5.15036	200	2	651.335	1301.66	3.15895	49.7435	5033	5033	MS2	8/112
		High	APSTYGGGLSVSSR	CB07.raw	Unambiguous	2	1	158255142;gi-24430192 ref		CID	1	0	1	1		54.79	0.000182874	0	11.2008	200	2	669.838	1338.67	3.26126	40.632	3401	3401	MS2	9/104
		High	APSTYGGGLSVSSR	CB07.raw	Unambiguous	2	1	158255142;gi-24430192 ref		CID	1	0	1	1		64.93	1.77073e-05	0	51.6905	200	2	669.838	1338.67	3.44364	40.2919	3344	3344	MS2	8/104
		High	TRLEQEIATYR	CB07.raw	Unambiguous	12	4	119581154;EAW60750.1;158255142;gi-24430192 ref;131412225;gi-131412225 ref;15431310;gi-15431310 ref		CID	1	0	1	1		64.9	1.94803e-05	1	8.49338	200	2	690.369	1379.73	2.58713	41.8795	3624	3624	MS2	15/116
		High	TRLEQEIATYR	CB07.raw	Unambiguous	12	4	119581154;EAW60750.1;158255142;gi-24430192 ref;131412225;gi-131412225 ref;15431310;gi-15431310 ref		CID	1	0	1	1		32.81	0.0351074	1	46.2358	200	2	690.37	1379.73	4.00271	42.2601	3690	3690	MS2	8/116
		High	TRLEQEIATYR	CB07.raw	Unambiguous	12	4	119581154;EAW60750.1;158255142;gi-24430192 ref;131412225;gi-131412225 ref;15431310;gi-15431310 ref		CID	1	0	1	1		35.7	0.0172797	1	0	200	2	690.371	1379.73	4.71049	41.5385	3562	3562	MS2	10/116
		High	IIAATIENAQPILQIDNAR	CB07.raw	Unambiguous	2	1	158255142;gi-24430192 ref		CID	1	0	1	1		43.75	0.00118918	0	0	200	2	1032.58	2064.15	2.21901	97.8519	13711	13711	MS2	11/188
		High	IIAATIENAQPILQIDNAR	CB07.raw	Unambiguous	2	1	158255142;gi-24430192 ref		CID	1	0	1	1		44.6	0.000977798	0	0	200	2	1032.58	2064.15	2.33728	97.8701	13714	13714	MS2	13/188
		High	IIAATIENAQPILQIDNAR	CB07.raw	Unambiguous	2	1	158255142;gi-24430192 ref		CID	1	0	1	1		56.24	6.08471e-05	0	2.64734	200	2	1032.58	2064.15	3.28349	98.1881	13769	13769	MS2	10/188
		High	IIAATIENAQPILQIDNAR	CB07.raw	Unambiguous	2	1	158255142;gi-24430192 ref		CID	1	0	1	1		60.1	2.4773e-05	0	6.36843	200	3	688.722	2064.15	3.33612	98.1826	13768	13768	MS2	13/188
		High	IIAATIENAQPILQIDNAR	CB07.raw	Unambiguous	2	1	158255142;gi-24430192 ref		CID	1	0	1	1		63.19	1.22812e-05	0	0	200	2	1032.58	2064.15	3.87487	98.3039	13789	13789	MS2	10/188
		High	IIAATIENAQPILQIDNAR	CB07.raw	Unambiguous	2	1	158255142;gi-24430192 ref		CID	1	0	1	1		27.61	0.0454257	0	7.06873	200	3	688.723	2064.15	4.31189	97.8464	13710	13710	MS2	22/188
		High	GQTGGDVNVEmDAAPGVDLSR	CB07.raw	Unambiguous	2	1	158255142;gi-24430192 ref	M11(Oxidation)	CID	1	0	1	1		45.99	0.0009756	0	15.5007	200	2	1052.49	2103.97	3.23145	65.6173	7928	7928	MS2	7/236
		High	GQTGGDVNVEmDAAPGVDLSR	CB07.raw	Unambiguous	2	1	158255142;gi-24430192 ref	M11(Oxidation)	CID	1	0	1	1		59	4.74615e-05	0	0	200	2	1052.49	2103.97	4.04372	65.268	7865	7865	MS2	10/236
		High	TEELNKEVASNSELVQSSR	CB07.raw	Unambiguous	2	1	158255142;gi-24430192 ref		CID	1	0	1	1		33.77	0.0315239	1	12.2961	200	3	707.356	2120.05	3.39419	45.8629	4324	4324	MS2	10/200
		High	LLEGEDAHLSSQQASGQSYSSR	CB07.raw	Unambiguous	2	1	158255142;gi-24430192 ref		CID	1	0	1	1		30.91	0.0359256	0	10.4782	200	3	784.036	2350.09	1.6707	43.939	3987	3987	MS2	22/208
	High		ASLENSLEETK	CB08.raw	Unambiguous	5	2	158255142;gi-24430192 ref;15431310;gi-15431310 ref		CID	1	0	1	1	3.33147			0	41.4639	200	2	610.807	1220.61	5.17597	39.8245	3220	3220	MS2	0/0
	High		LEQEIATYR	CB08.raw	Unambiguous	13	4	119581154;EAW60750.1;158255142;gi-24430192 ref;131412225;gi-131412225 ref;15431310;gi-15431310 ref		CID	1	0	1	1	3.22003			0	4.06264	200	2	561.796	1122.59	5.35125	40.3858	3303	3303	MS2	0/0
	High		APSTYGGGLSVSSR	CB08.raw	Unambiguous	2	1	158255142;gi-24430192 ref		CID	1	0	1	1	4.37516			0	2.71749	200	2	669.839	1338.67	4.99382	41.3746	3468	3468	MS2	0/0
	High		TRLEQEIATYR	CB08.raw	Unambiguous	12	4	119581154;EAW60750.1;158255142;gi-24430192 ref;131412225;gi-131412225 ref;15431310;gi-15431310 ref		CID	1	0	1	1	3.60688			1	12.6315	200	2	690.37	1379.73	2.94102	42.2563	3620	3620	MS2	0/0
	High		TRLEQEIATYR	CB08.raw	Unambiguous	12	4	119581154;EAW60750.1;158255142;gi-24430192 ref;131412225;gi-131412225 ref;15431310;gi-15431310 ref		CID	1	0	1	1	3.4288			1	5.72218	200	2	690.371	1379.73	5.06439	42.5942	3678	3678	MS2	0/0
	High		LLEGEDAHLSSQQASGQSYSSR	CB08.raw	Unambiguous	2	1	158255142;gi-24430192 ref		CID	1	0	1	1	3.95632			0	75.5301	200	3	784.038	2350.1	3.54063	44.607	4009	4009	MS2	0/0
	High		TEELNKEVASNSELVQSSR	CB08.raw	Unambiguous	2	1	158255142;gi-24430192 ref		CID	1	0	1	1	3.53977			1	7.16955	200	3	707.358	2120.06	6.58979	46.6255	4333	4333	MS2	0/0
	High		TEELNKEVASNSELVQSSR	CB08.raw	Unambiguous	2	1	158255142;gi-24430192 ref		CID	1	0	1	1	4.1085			1	0	200	3	707.355	2120.05	2.18503	46.991	4398	4398	MS2	0/0
	High		TEELNKEVASNSELVQSSR	CB08.raw	Unambiguous	2	1	158255142;gi-24430192 ref		CID	1	0	1	1	5.36633			1	0	200	3	707.357	2120.06	4.4306	47.0836	4415	4415	MS2	0/0
	High		ALEEANADLEVK	CB08.raw	Unambiguous	8	3	158255142;gi-24430192 ref;131412225;gi-131412225 ref;15431310;gi-15431310 ref		CID	1	0	1	1	4.31211			0	10.2438	200	2	651.336	1301.67	5.59722	50.5267	5005	5005	MS2	0/0
	High		ALEEANADLEVK	CB08.raw	Unambiguous	8	3	158255142;gi-24430192 ref;131412225;gi-131412225 ref;15431310;gi-15431310 ref		CID	1	0	1	1	4.53892			0	2.99551	200	2	651.336	1301.66	4.84699	50.8724	5068	5068	MS2	0/0
	High		GQTGGDVNVEmDAAPGVDLSR	CB08.raw	Unambiguous	2	1	158255142;gi-24430192 ref	M11(Oxidation)	CID	1	0	1	1	4.02758			0	5.13368	200	2	1052.49	2103.98	7.29276	65.9527	7591	7591	MS2	0/0
	High		GQTGGDVNVEmDAAPGVDLSR	CB08.raw	Unambiguous	2	1	158255142;gi-24430192 ref	M11(Oxidation)	CID	1	0	1	1	4.46966			0	5.5216	200	2	1052.49	2103.97	5.55221	66.3023	7651	7651	MS2	0/0
	High		VLDELTLAR	CB08.raw	Unambiguous	10	3	119581154;EAW60750.1;158255142;gi-24430192 ref;15431310;gi-15431310 ref		CID	1	0	1	1	3.2997			0	40.5668	200	2	515.303	1029.6	3.89151	69.16	8121	8121	MS2	0/0
	High		VLDELTLAR	CB08.raw	Unambiguous	10	3	119581154;EAW60750.1;158255142;gi-24430192 ref;15431310;gi-15431310 ref		CID	1	0	1	1	3.87114			0	0.984897	178	2	515.303	1029.6	4.60287	69.5275	8185	8185	MS2	0/0
	High		VLDELTLAR	CB08.raw	Unambiguous	10	3	119581154;EAW60750.1;158255142;gi-24430192 ref;15431310;gi-15431310 ref		CID	1	0	1	1	3.10663			0	3.10208	200	2	515.303	1029.6	4.83999	69.8751	8245	8245	MS2	0/0
	High		VLDELTLAR	CB08.raw	Unambiguous	10	3	119581154;EAW60750.1;158255142;gi-24430192 ref;15431310;gi-15431310 ref		CID	1	0	1	1	3.40008			0	0	200	2	515.304	1029.6	5.90704	70.2242	8302	8302	MS2	0/0
	High		TDLEmQIEGLK	CB08.raw	Unambiguous	3	1	158255142;gi-24430192 ref	M5(Oxidation)	CID	1	0	1	1	3.15308			0	9.01426	200	2	646.828	1292.65	6.69716	70.7428	8388	8388	MS2	0/0
	High		DAETWFLSK	CB08.raw	Unambiguous	2	1	158255142;gi-24430192 ref		CID	1	0	1	1	3.25485			0	0	200	2	548.773	1096.54	6.17035	85.9668	11033	11033	MS2	0/0
	High		IIAATIENAQPILQIDNAR	CB08.raw	Unambiguous	2	1	158255142;gi-24430192 ref		CID	1	0	1	1	4.64366			0	0	200	3	688.724	2064.16	6.17473	98.2668	13132	13132	MS2	0/0
	High		IIAATIENAQPILQIDNAR	CB08.raw	Unambiguous	2	1	158255142;gi-24430192 ref		CID	1	0	1	1	3.87316			0	0	200	2	1032.58	2064.15	3.87487	98.2793	13134	13134	MS2	0/0
	High		IIAATIENAQPILQIDNAR	CB08.raw	Unambiguous	2	1	158255142;gi-24430192 ref		CID	1	0	1	1	3.84121			0	6.93261	200	2	1032.58	2064.15	4.11142	98.2915	13136	13136	MS2	0/0
	High		IIAATIENAQPILQIDNAR	CB08.raw	Unambiguous	2	1	158255142;gi-24430192 ref		CID	1	0	1	1	4.71291			0	0	200	3	688.724	2064.16	5.81991	98.6154	13189	13189	MS2	0/0
	High		IIAATIENAQPILQIDNAR	CB08.raw	Unambiguous	2	1	158255142;gi-24430192 ref		CID	1	0	1	1	5.2318			0	2.71377	200	2	1032.58	2064.16	5.29418	98.6386	13193	13193	MS2	0/0
	High		IIAATIENAQPILQIDNAR	CB08.raw	Unambiguous	2	1	158255142;gi-24430192 ref		CID	1	0	1	1	3.65742			0	0	200	2	1032.58	2064.14	-0.38308	98.8084	13220	13220	MS2	0/0
	High		IIAATIENAQPILQIDNAR	CB08.raw	Unambiguous	2	1	158255142;gi-24430192 ref		CID	1	0	1	1	3.75075			0	20.7365	200	3	688.726	2064.16	8.92463	99.3434	13312	13312	MS2	0/0
	High		cEmEQQSQEYQILLDVK	CB08.raw	Unambiguous	2	1	158255142;gi-24430192 ref	C1(Carbamidomethyl); M3(Oxidation)	CID	1	0	1	1	3.69289			0	22.5346	200	2	1078.99	2156.97	-8.71354	109.209	14972	14972	MS2	0/0
		High	VLDELTLAR	CB08.raw	Unambiguous	10	3	119581154;EAW60750.1;158255142;gi-24430192 ref;15431310;gi-15431310 ref		CID	1	0	1	1		36.08	0.0195927	0	40.5668	200	2	515.303	1029.6	3.89151	69.16	8121	8121	MS2	7/64
		High	VLDELTLAR	CB08.raw	Unambiguous	10	3	119581154;EAW60750.1;158255142;gi-24430192 ref;15431310;gi-15431310 ref		CID	1	0	1	1		56.66	0.000170138	0	0.984897	178	2	515.303	1029.6	4.60287	69.5275	8185	8185	MS2	8/64
		High	VLDELTLAR	CB08.raw	Unambiguous	10	3	119581154;EAW60750.1;158255142;gi-24430192 ref;15431310;gi-15431310 ref		CID	1	0	1	1		37.16	0.0157694	0	18.5159	200	2	515.303	1029.6	4.83999	70.5852	8362	8362	MS2	7/64
		High	VLDELTLAR	CB08.raw	Unambiguous	10	3	119581154;EAW60750.1;158255142;gi-24430192 ref;15431310;gi-15431310 ref		CID	1	0	1	1		51.1	0.000636523	0	3.10208	200	2	515.303	1029.6	4.83999	69.8751	8245	8245	MS2	8/64
		High	VLDELTLAR	CB08.raw	Unambiguous	10	3	119581154;EAW60750.1;158255142;gi-24430192 ref;15431310;gi-15431310 ref		CID	1	0	1	1		43.08	0.00410853	0	0	200	2	515.304	1029.6	5.90704	70.2242	8302	8302	MS2	8/64
		High	LASYLDKVR	CB08.raw	Unambiguous	12	4	119581154;EAW60750.1;158255142;gi-24430192 ref;119581084;AAH34697.1;15431310;gi-15431310 ref		CID	1	0	1	1		33.49	0.0176847	1	19.6166	200	2	532.811	1064.62	4.81539	37.5421	2852	2852	MS2	8/72
		High	LASYLDKVR	CB08.raw	Unambiguous	12	4	119581154;EAW60750.1;158255142;gi-24430192 ref;119581084;AAH34697.1;15431310;gi-15431310 ref		CID	1	0	1	1		30.06	0.038958	1	7.50439	200	2	532.811	1064.62	5.27403	37.1984	2795	2795	MS2	7/72
		High	DAETWFLSK	CB08.raw	Unambiguous	2	1	158255142;gi-24430192 ref		CID	1	0	1	1		40.32	0.00500713	0	0	200	2	548.772	1096.54	4.38919	86.3114	11092	11092	MS2	7/64
		High	DAETWFLSK	CB08.raw	Unambiguous	2	1	158255142;gi-24430192 ref		CID	1	0	1	1		39.2	0.0065824	0	0	200	2	548.773	1096.54	6.17035	85.9668	11033	11033	MS2	7/64
		High	ISSVLAGGScR	CB08.raw	Unambiguous	5	2	158255142;gi-24430192 ref;15431310;gi-15431310 ref	C10(Carbamidomethyl)	CID	1	0	1	1		46.52	0.00177606	0	9.73566	200	2	553.787	1106.57	4.39284	34.1041	2298	2298	MS2	6/80
		High	LEQEIATYR	CB08.raw	Unambiguous	13	4	119581154;EAW60750.1;158255142;gi-24430192 ref;131412225;gi-131412225 ref;15431310;gi-15431310 ref		CID	1	0	1	1		47.38	0.00184455	0	4.06264	200	2	561.796	1122.59	5.35125	40.3858	3303	3303	MS2	8/88
		High	LEQEIATYR	CB08.raw	Unambiguous	13	4	119581154;EAW60750.1;158255142;gi-24430192 ref;131412225;gi-131412225 ref;15431310;gi-15431310 ref		CID	1	0	1	1		41.21	0.00763644	0	19.6236	200	2	561.796	1122.59	5.78621	40.7296	3362	3362	MS2	8/88
		High	ASLENSLEETK	CB08.raw	Unambiguous	5	2	158255142;gi-24430192 ref;15431310;gi-15431310 ref		CID	1	0	1	1		50.03	0.000656946	0	41.4639	200	2	610.807	1220.61	5.17597	39.8245	3220	3220	MS2	9/104
		High	ALEEANADLEVK	CB08.raw	Unambiguous	8	3	158255142;gi-24430192 ref;131412225;gi-131412225 ref;15431310;gi-15431310 ref		CID	1	0	1	1		59.8	7.0367e-05	0	2.99551	200	2	651.336	1301.66	4.84699	50.8724	5068	5068	MS2	8/112
		High	ALEEANADLEVK	CB08.raw	Unambiguous	8	3	158255142;gi-24430192 ref;131412225;gi-131412225 ref;15431310;gi-15431310 ref		CID	1	0	1	1		48	0.00104761	0	10.2438	200	2	651.336	1301.67	5.59722	50.5267	5005	5005	MS2	10/112
		High	APSTYGGGLSVSSR	CB08.raw	Unambiguous	2	1	158255142;gi-24430192 ref		CID	1	0	1	1		77.89	3.81679e-06	0	2.71749	200	2	669.839	1338.67	4.99382	41.3746	3468	3468	MS2	10/104
		High	TRLEQEIATYR	CB08.raw	Unambiguous	12	4	119581154;EAW60750.1;158255142;gi-24430192 ref;131412225;gi-131412225 ref;15431310;gi-15431310 ref		CID	1	0	1	1		46.24	0.00150454	1	5.72218	200	2	690.371	1379.73	5.06439	42.5942	3678	3678	MS2	7/116
		High	ASLENSLEETKGR	CB08.raw	Unambiguous	5	2	158255142;gi-24430192 ref;15431310;gi-15431310 ref		CID	1	0	1	1		38.03	0.014457	1	8.94393	200	2	717.368	1433.73	3.95895	31.7557	1949	1949	MS2	8/128
		High	IIAATIENAQPILQIDNAR	CB08.raw	Unambiguous	2	1	158255142;gi-24430192 ref		CID	1	0	1	1		40.62	0.00270926	0	0	200	2	1032.58	2064.14	-0.38308	98.8084	13220	13220	MS2	7/188
		High	IIAATIENAQPILQIDNAR	CB08.raw	Unambiguous	2	1	158255142;gi-24430192 ref		CID	1	0	1	1		34.41	0.00927342	0	0	200	2	1032.58	2064.15	3.87487	98.2793	13134	13134	MS2	9/188
		High	IIAATIENAQPILQIDNAR	CB08.raw	Unambiguous	2	1	158255142;gi-24430192 ref		CID	1	0	1	1		27.19	0.0500382	0	25.0593	200	2	1032.58	2064.15	4.11142	98.9325	13241	13241	MS2	7/188
		High	IIAATIENAQPILQIDNAR	CB08.raw	Unambiguous	2	1	158255142;gi-24430192 ref		CID	1	0	1	1		40.8	0.00217922	0	6.93261	200	2	1032.58	2064.15	4.11142	98.2915	13136	13136	MS2	12/188
		High	IIAATIENAQPILQIDNAR	CB08.raw	Unambiguous	2	1	158255142;gi-24430192 ref		CID	1	0	1	1		48.08	0.00034309	0	2.71377	200	2	1032.58	2064.16	5.29418	98.6386	13193	13193	MS2	11/188
		High	IIAATIENAQPILQIDNAR	CB08.raw	Unambiguous	2	1	158255142;gi-24430192 ref		CID	1	0	1	1		58.09	3.4463e-05	0	0	200	3	688.724	2064.16	5.81991	98.6154	13189	13189	MS2	18/188
		High	IIAATIENAQPILQIDNAR	CB08.raw	Unambiguous	2	1	158255142;gi-24430192 ref		CID	1	0	1	1		34.44	0.00786052	0	0	200	3	688.724	2064.16	6.17473	98.2668	13132	13132	MS2	18/188
		High	GQTGGDVNVEmDAAPGVDLSR	CB08.raw	Unambiguous	2	1	158255142;gi-24430192 ref	M11(Oxidation)	CID	1	0	1	1		70.73	3.33885e-06	0	5.5216	200	2	1052.49	2103.97	5.55221	66.3023	7651	7651	MS2	16/236
		High	GQTGGDVNVEmDAAPGVDLSR	CB08.raw	Unambiguous	2	1	158255142;gi-24430192 ref	M11(Oxidation)	CID	1	0	1	1		50.07	0.000439853	0	5.13368	200	2	1052.49	2103.98	7.29276	65.9527	7591	7591	MS2	11/236
		High	TEELNKEVASNSELVQSSR	CB08.raw	Unambiguous	2	1	158255142;gi-24430192 ref		CID	1	0	1	1		35.7	0.0189349	1	0	200	3	707.355	2120.05	2.18503	46.991	4398	4398	MS2	18/200
		High	TEELNKEVASNSELVQSSR	CB08.raw	Unambiguous	2	1	158255142;gi-24430192 ref		CID	1	0	1	1		38.12	0.0120869	1	7.16955	200	3	707.358	2120.06	6.58979	46.6255	4333	4333	MS2	21/200
4502027;gi-4502027 ref	serum albumin preproprotein [Homo sapiens]	42.04	3	21	21	373	598.845	34.15	15	158	6373.92	39.74	20	215	609	69.3215	6.27783
	A5	A7	Sequence	Spectrum File	PSM Ambiguity	# Proteins	# Protein Groups	Protein Group Accessions	Modifications	Activation Type	ΔScore	ΔCn	Rank	Search Engine Rank	XCorr	IonScore	Exp Value	# Missed Cleavages	Isolation Interference [%]	Ion Inject Time [ms]	Charge	m/z [Da]	MH+ [Da]	ΔM [ppm]	RT [min]	First Scan	Last Scan	MS Order	Ions Matched
	High		KVPQVSTPTLVEVSR	CB01.raw	Unambiguous	3	1	4502027;gi-4502027 ref		CID	1	0	1	1	4.01026			1	0	200	3	547.321	1639.95	6.00305	59.2204	6776	6776	MS2	0/0
	High		KVPQVSTPTLVEVSR	CB01.raw	Unambiguous	3	1	4502027;gi-4502027 ref		CID	1	0	1	1	4.37019			1	4.02216	200	3	547.32	1639.95	5.55644	59.2436	6780	6780	MS2	0/0
	High		AVmDDFAAFVEK	CB01.raw	Unambiguous	3	1	4502027;gi-4502027 ref	M3(Oxidation)	CID	1	0	1	1	3.3777			0	21.5627	200	2	679.822	1358.64	4.43348	81.898	10865	10865	MS2	0/0
	High		AVmDDFAAFVEK	CB01.raw	Unambiguous	3	1	4502027;gi-4502027 ref	M3(Oxidation)	CID	1	0	1	1	3.1065			0	0	200	2	679.823	1358.64	6.58981	82.3137	10941	10941	MS2	0/0
	High		AVmDDFAAFVEK	CB01.raw	Unambiguous	3	1	4502027;gi-4502027 ref	M3(Oxidation)	CID	1	0	1	1	3.36583			0	0	200	2	679.822	1358.64	4.79287	83.0062	11067	11067	MS2	0/0
	High		VFDEFKPLVEEPQNLIK	CB01.raw	Unambiguous	3	1	4502027;gi-4502027 ref		CID	1	0	1	1	3.54233			0	1.44602	200	3	682.373	2045.11	4.90518	101.458	14412	14412	MS2	0/0
		High	FQNALLVR	CB01.raw	Unambiguous	3	1	4502027;gi-4502027 ref		CID	1	0	1	1		39.29	0.00521091	0	16.806	200	2	480.787	960.567	4.48672	55.1356	6035	6035	MS2	7/80
		High	FQNALLVR	CB01.raw	Unambiguous	3	1	4502027;gi-4502027 ref		CID	1	0	1	1		39.18	0.00521776	0	18.5133	200	2	480.788	960.569	6.52001	54.759	5967	5967	MS2	7/80
		High	LVAASQAALGL	CB01.raw	Unambiguous	3	1	4502027;gi-4502027 ref		CID	1	0	1	1		51.15	0.00034186	0	18.6912	200	2	507.306	1013.6	4.71196	88.2638	12025	12025	MS2	8/90
		High	LVNEVTEFAK	CB01.raw	Unambiguous	3	1	4502027;gi-4502027 ref		CID	1	0	1	1		37.82	0.0120345	0	26.4875	200	2	575.314	1149.62	5.70477	58.4708	6639	6639	MS2	6/100
		High	AVmDDFAAFVEK	CB01.raw	Unambiguous	3	1	4502027;gi-4502027 ref	M3(Oxidation)	CID	1	0	1	1		44.56	0.00149952	0	21.5627	200	2	679.822	1358.64	4.43348	81.898	10865	10865	MS2	8/88
		High	AVmDDFAAFVEK	CB01.raw	Unambiguous	3	1	4502027;gi-4502027 ref	M3(Oxidation)	CID	1	0	1	1		60.52	3.73936e-05	0	0	200	2	679.822	1358.64	4.79287	83.0062	11067	11067	MS2	8/88
		High	AVmDDFAAFVEK	CB01.raw	Unambiguous	3	1	4502027;gi-4502027 ref	M3(Oxidation)	CID	1	0	1	1		36.84	0.00971931	0	0	200	2	679.823	1358.64	6.58981	82.3137	10941	10941	MS2	8/88
		High	VPQVSTPTLVEVSR	CB01.raw	Unambiguous	3	1	4502027;gi-4502027 ref		CID	1	0	1	1		37.19	0.00888082	0	11.8489	200	2	756.429	1511.85	5.63194	73.5667	9349	9349	MS2	7/148
		High	KVPQVSTPTLVEVSR	CB01.raw	Unambiguous	3	1	4502027;gi-4502027 ref		CID	1	0	1	1		36.9	0.00471641	1	4.02216	200	3	547.32	1639.95	5.55644	59.2436	6780	6780	MS2	13/168
		High	KVPQVSTPTLVEVSR	CB01.raw	Unambiguous	3	1	4502027;gi-4502027 ref		CID	1	0	1	1		31.01	0.0167614	1	0	200	3	547.321	1639.95	6.00305	59.2204	6776	6776	MS2	7/168
		High	VFDEFKPLVEEPQNLIK	CB01.raw	Unambiguous	3	1	4502027;gi-4502027 ref		CID	1	0	1	1		35.2	0.0143297	0	13.6522	200	3	682.372	2045.1	3.20404	101.844	14481	14481	MS2	13/172
		High	VFDEFKPLVEEPQNLIK	CB01.raw	Unambiguous	3	1	4502027;gi-4502027 ref		CID	1	0	1	1		40	0.004695	0	1.44602	200	3	682.373	2045.11	4.90518	101.458	14412	14412	MS2	11/172
	High		FKDLGEENFK	CB02.raw	Unambiguous	3	1	4502027;gi-4502027 ref		CID	1	0	1	1	4.03792			1	1.74585	200	3	409.542	1226.61	4.06961	38.4105	3100	3100	MS2	0/0
	High		LVNEVTEFAK	CB02.raw	Unambiguous	3	1	4502027;gi-4502027 ref		CID	1	0	1	1	3.2995			0	5.57976	200	2	575.313	1149.62	3.58112	57.5871	6515	6515	MS2	0/0
	High		LVNEVTEFAK	CB02.raw	Unambiguous	3	1	4502027;gi-4502027 ref		CID	1	0	1	1	3.78614			0	10.8736	74	2	575.313	1149.62	3.6873	57.933	6578	6578	MS2	0/0
	High		KVPQVSTPTLVEVSR	CB02.raw	Unambiguous	3	1	4502027;gi-4502027 ref		CID	1	0	1	1	4.73448			1	0	200	3	547.319	1639.94	2.65346	58.3724	6660	6660	MS2	0/0
	High		KVPQVSTPTLVEVSR	CB02.raw	Unambiguous	3	1	4502027;gi-4502027 ref		CID	1	0	1	1	4.84765			1	1.25277	200	3	547.319	1639.94	3.65834	58.725	6726	6726	MS2	0/0
	High		LVNEVTEFAK	CB02.raw	Unambiguous	3	1	4502027;gi-4502027 ref		CID	1	0	1	1	3.03538			0	38.6662	200	2	575.314	1149.62	4.3244	59.0277	6781	6781	MS2	0/0
	High		KVPQVSTPTLVEVSR	CB02.raw	Unambiguous	3	1	4502027;gi-4502027 ref		CID	1	0	1	1	3.95692			1	0	200	3	547.32	1639.95	5.22148	59.0986	6794	6794	MS2	0/0
	High		VPQVSTPTLVEVSR	CB02.raw	Unambiguous	3	1	4502027;gi-4502027 ref		CID	1	0	1	1	2.98232			0	8.0504	200	2	756.428	1511.85	3.37117	72.8105	9274	9274	MS2	0/0
	High		QNcELFEQLGEYK	CB02.raw	Unambiguous	3	1	4502027;gi-4502027 ref	C3(Carbamidomethyl)	CID	1	0	1	1	3.69059			0	19.78	200	2	829.383	1657.76	3.55131	80.2586	10631	10631	MS2	0/0
	High		QNcELFEQLGEYK	CB02.raw	Unambiguous	3	1	4502027;gi-4502027 ref	C3(Carbamidomethyl)	CID	1	0	1	1	3.29712			0	9.33422	200	2	829.383	1657.76	3.69858	80.613	10696	10696	MS2	0/0
	High		QNcELFEQLGEYK	CB02.raw	Unambiguous	3	1	4502027;gi-4502027 ref	C3(Carbamidomethyl)	CID	1	0	1	1	3.19297			0	7.95441	200	2	829.381	1657.75	0.900429	80.7228	10716	10716	MS2	0/0
	High		AVmDDFAAFVEK	CB02.raw	Unambiguous	3	1	4502027;gi-4502027 ref	M3(Oxidation)	CID	1	0	1	1	4.35871			0	4.76519	200	2	679.821	1358.63	3.53501	81.1788	10800	10800	MS2	0/0
	High		AVmDDFAAFVEK	CB02.raw	Unambiguous	3	1	4502027;gi-4502027 ref	M3(Oxidation)	CID	1	0	1	1	3.62815			0	2.88389	200	2	679.821	1358.64	4.16394	81.5173	10863	10863	MS2	0/0
	High		AVmDDFAAFVEK	CB02.raw	Unambiguous	3	1	4502027;gi-4502027 ref	M3(Oxidation)	CID	1	0	1	1	4.0537			0	3.35263	200	2	679.821	1358.64	4.07409	81.8679	10927	10927	MS2	0/0
	High		AVmDDFAAFVEK	CB02.raw	Unambiguous	3	1	4502027;gi-4502027 ref	M3(Oxidation)	CID	1	0	1	1	3.5863			0	0	200	2	679.821	1358.64	3.8944	82.2232	10991	10991	MS2	0/0
	High		AVmDDFAAFVEK	CB02.raw	Unambiguous	3	1	4502027;gi-4502027 ref	M3(Oxidation)	CID	1	0	1	1	4.29665			0	0.530004	187	2	679.821	1358.63	3.08577	82.5811	11057	11057	MS2	0/0
	High		AVmDDFAAFVEK	CB02.raw	Unambiguous	3	1	4502027;gi-4502027 ref	M3(Oxidation)	CID	1	0	1	1	3.76721			0	10.902	200	2	679.821	1358.63	3.80455	82.9211	11119	11119	MS2	0/0
	High		AVmDDFAAFVEK	CB02.raw	Unambiguous	3	1	4502027;gi-4502027 ref	M3(Oxidation)	CID	1	0	1	1	3.52961			0	0	200	2	679.822	1358.64	4.79287	83.3103	11190	11190	MS2	0/0
	High		AVmDDFAAFVEK	CB02.raw	Unambiguous	3	1	4502027;gi-4502027 ref	M3(Oxidation)	CID	1	0	1	1	3.8278			0	31.0022	200	2	679.819	1358.63	1.01927	83.8586	11290	11290	MS2	0/0
	High		LVAASQAALGL	CB02.raw	Unambiguous	3	1	4502027;gi-4502027 ref		CID	1	0	1	1	3.51757			0	1.97205	200	2	507.305	1013.6	3.26678	87.9279	12031	12031	MS2	0/0
	High		LVAASQAALGL	CB02.raw	Unambiguous	3	1	4502027;gi-4502027 ref		CID	1	0	1	1	3.42579			0	15.8188	200	2	507.304	1013.6	2.12268	88.3014	12099	12099	MS2	0/0
	High		LVAASQAALGL	CB02.raw	Unambiguous	3	1	4502027;gi-4502027 ref		CID	1	0	1	1	2.96213			0	31.8652	200	2	507.305	1013.6	3.327	89.043	12233	12233	MS2	0/0
	High		VFDEFKPLVEEPQNLIK	CB02.raw	Unambiguous	3	1	4502027;gi-4502027 ref		CID	1	0	1	1	3.48763			0	0	200	3	682.373	2045.1	3.83078	100.987	14375	14375	MS2	0/0
	High		VFDEFKPLVEEPQNLIK	CB02.raw	Unambiguous	3	1	4502027;gi-4502027 ref		CID	1	0	1	1	3.93069			0	5.39936	200	2	1023.05	2045.1	0.554456	101.081	14392	14392	MS2	0/0
	High		VFDEFKPLVEEPQNLIK	CB02.raw	Unambiguous	3	1	4502027;gi-4502027 ref		CID	1	0	1	1	4.39035			0	0.372428	111	3	682.372	2045.1	2.57731	101.35	14440	14440	MS2	0/0
	High		VFDEFKPLVEEPQNLIK	CB02.raw	Unambiguous	3	1	4502027;gi-4502027 ref		CID	1	0	1	1	3.10988			0	7.79905	200	2	1023.05	2045.1	2.5242	101.438	14456	14456	MS2	0/0
	High		VFDEFKPLVEEPQNLIK	CB02.raw	Unambiguous	3	1	4502027;gi-4502027 ref		CID	1	0	1	1	3.83318			0	1.0665	200	3	682.372	2045.1	3.02498	101.724	14506	14506	MS2	0/0
	High		VFDEFKPLVEEPQNLIK	CB02.raw	Unambiguous	3	1	4502027;gi-4502027 ref		CID	1	0	1	1	3.93261			0	0	200	3	682.373	2045.1	3.74124	102.859	14709	14709	MS2	0/0
	High		SHcIAEVENDEmPADLPSLAADFVESK	CB02.raw	Unambiguous	3	1	4502027;gi-4502027 ref	C3(Carbamidomethyl); M12(Oxidation)	CID	1	0	1	1	4.3458			0	9.92042	200	3	997.454	2990.35	2.37514	104.184	14948	14948	MS2	0/0
	High		SHcIAEVENDEmPADLPSLAADFVESK	CB02.raw	Unambiguous	3	1	4502027;gi-4502027 ref	C3(Carbamidomethyl); M12(Oxidation)	CID	1	0	1	1	4.26592			0	4.20148	200	3	997.454	2990.35	2.98746	104.524	15009	15009	MS2	0/0
	High		SHcIAEVENDEmPADLPSLAADFVESK	CB02.raw	Unambiguous	3	1	4502027;gi-4502027 ref	C3(Carbamidomethyl); M12(Oxidation)	CID	1	0	1	1	4.9404			0	3.78965	200	3	997.456	2990.35	4.76319	104.869	15070	15070	MS2	0/0
	High		SHcIAEVENDEmPADLPSLAADFVESK	CB02.raw	Unambiguous	3	1	4502027;gi-4502027 ref	C3(Carbamidomethyl); M12(Oxidation)	CID	1	0	1	1	4.36819			0	9.27088	200	3	997.455	2990.35	3.66102	104.946	15084	15084	MS2	0/0
	High		SHcIAEVENDEmPADLPSLAADFVESK	CB02.raw	Unambiguous	3	1	4502027;gi-4502027 ref	C3(Carbamidomethyl); M12(Oxidation)	CID	1	0	1	1	3.78209			0	11.3361	200	3	997.45	2990.33	-1.84988	105.107	15114	15114	MS2	0/0
	High		DVFLGmFLYEYAR	CB02.raw	Unambiguous	3	1	4502027;gi-4502027 ref	M6(Oxidation)	CID	1	0	1	1	4.53404			0	13.7964	200	2	820.398	1639.79	4.22006	118.453	17511	17511	MS2	0/0
	High		DVFLGmFLYEYAR	CB02.raw	Unambiguous	3	1	4502027;gi-4502027 ref	M6(Oxidation)	CID	1	0	1	1	4.27061			0	9.51214	200	2	820.398	1639.79	3.84785	118.829	17579	17579	MS2	0/0
		High	YLYEIAR	CB02.raw	Unambiguous	2	1	4502027;gi-4502027 ref		CID	1	0	1	1		35.6	0.017751	0	19.4217	200	2	464.252	927.497	3.48181	51.795	5465	5465	MS2	5/48
		High	YLYEIAR	CB02.raw	Unambiguous	2	1	4502027;gi-4502027 ref		CID	1	0	1	1		37.91	0.0104285	0	12.0222	164	2	464.252	927.497	3.54761	52.1344	5527	5527	MS2	5/48
		High	LcTVATLR	CB02.raw	Unambiguous	2	1	4502027;gi-4502027 ref	C2(Carbamidomethyl)	CID	1	0	1	1		34.51	0.0284614	0	10.9217	200	2	467.264	933.522	3.14691	40.0771	3382	3382	MS2	7/56
		High	FQNALLVR	CB02.raw	Unambiguous	3	1	4502027;gi-4502027 ref		CID	1	0	1	1		31.76	0.0292728	0	22.3068	200	2	480.786	960.565	2.51696	55.664	6167	6167	MS2	7/80
		High	FQNALLVR	CB02.raw	Unambiguous	3	1	4502027;gi-4502027 ref		CID	1	0	1	1		43.28	0.00206284	0	0	200	2	480.786	960.565	2.83466	54.6042	5979	5979	MS2	6/80
		High	FQNALLVR	CB02.raw	Unambiguous	3	1	4502027;gi-4502027 ref		CID	0.431	0	1	1		57.57	7.68183e-05	0	0.630303	97	2	480.786	960.565	2.96175	54.2598	5916	5916	MS2	7/80
		High	FQNALLVR	CB02.raw	Unambiguous	3	1	4502027;gi-4502027 ref		CID	1	0	1	1		32.33	0.0256723	0	36.6306	200	2	480.786	960.565	3.02529	56.6279	6340	6340	MS2	6/80
		High	FQNALLVR	CB02.raw	Unambiguous	3	1	4502027;gi-4502027 ref		CID	1	0	1	1		36.44	0.00982851	0	0	200	2	480.786	960.566	3.27945	53.8981	5850	5850	MS2	7/80
		High	FQNALLVR	CB02.raw	Unambiguous	3	1	4502027;gi-4502027 ref		CID	1	0	1	1		35.29	0.0128082	0	0	200	2	480.787	960.566	3.53361	55.3273	6108	6108	MS2	7/80
		High	FQNALLVR	CB02.raw	Unambiguous	3	1	4502027;gi-4502027 ref		CID	1	0	1	1		41.52	0.00305132	0	0	200	2	480.787	960.566	3.91486	54.9582	6042	6042	MS2	7/80
		High	QTALVELVK	CB02.raw	Unambiguous	2	1	4502027;gi-4502027 ref		CID	1	0	1	1		32.23	0.0383881	0	9.93605	200	2	500.807	1000.61	2.35397	61.1033	7159	7159	MS2	6/96
		High	QTALVELVK	CB02.raw	Unambiguous	2	1	4502027;gi-4502027 ref		CID	1	0	1	1		66.5	1.45069e-05	0	0.780998	200	2	500.807	1000.61	3.32994	61.4587	7225	7225	MS2	7/96
		High	LVAASQAALGL	CB02.raw	Unambiguous	3	1	4502027;gi-4502027 ref		CID	1	0	1	1		52.18	0.000276641	0	15.8188	200	2	507.304	1013.6	2.12268	88.3014	12099	12099	MS2	14/90
		High	LVAASQAALGL	CB02.raw	Unambiguous	3	1	4502027;gi-4502027 ref		CID	1	0	1	1		42.89	0.00234918	0	22.2055	200	2	507.304	1013.6	2.30333	88.6873	12169	12169	MS2	7/90
		High	LVAASQAALGL	CB02.raw	Unambiguous	3	1	4502027;gi-4502027 ref		CID	1	0	1	1		77.22	9.14212e-07	0	24.0056	200	2	507.304	1013.6	2.54419	87.5537	11962	11962	MS2	9/90
		High	LVAASQAALGL	CB02.raw	Unambiguous	3	1	4502027;gi-4502027 ref		CID	1	0	1	1		81.23	3.63117e-07	0	1.97205	200	2	507.305	1013.6	3.26678	87.9279	12031	12031	MS2	9/90
		High	KQTALVELVK	CB02.raw	Unambiguous	2	1	4502027;gi-4502027 ref		CID	1	0	1	1		30.92	0.0316356	1	51.6271	200	2	564.855	1128.7	3.92601	40.9249	3524	3524	MS2	11/108
		High	KQTALVELVK	CB02.raw	Unambiguous	2	1	4502027;gi-4502027 ref		CID	1	0	1	1		40.45	0.00331327	1	22.1237	200	2	564.856	1128.7	4.79121	41.2751	3584	3584	MS2	6/108
		High	KLVAASQAALGL	CB02.raw	Unambiguous	2	1	4502027;gi-4502027 ref		CID	1	0	1	1		29.64	0.0316693	1	9.19987	200	2	571.353	1141.7	4.39775	65.2691	7926	7926	MS2	8/122
		High	LVNEVTEFAK	CB02.raw	Unambiguous	3	1	4502027;gi-4502027 ref		CID	1	0	1	1		41.16	0.00583385	0	28.5701	200	2	575.313	1149.62	3.36875	58.6354	6709	6709	MS2	8/100
		High	LVNEVTEFAK	CB02.raw	Unambiguous	3	1	4502027;gi-4502027 ref		CID	1	0	1	1		39.13	0.00931011	0	5.57976	200	2	575.313	1149.62	3.58112	57.5871	6515	6515	MS2	5/100
		High	LVNEVTEFAK	CB02.raw	Unambiguous	3	1	4502027;gi-4502027 ref		CID	1	0	1	1		50.52	0.000676013	0	10.8736	74	2	575.313	1149.62	3.6873	57.933	6578	6578	MS2	14/100
		High	LVNEVTEFAK	CB02.raw	Unambiguous	3	1	4502027;gi-4502027 ref		CID	1	0	1	1		41.22	0.0057538	0	42.3391	200	2	575.313	1149.62	3.79349	58.5593	6695	6695	MS2	8/100
		High	LVNEVTEFAK	CB02.raw	Unambiguous	3	1	4502027;gi-4502027 ref		CID	1	0	1	1		37.9	0.0118554	0	38.6662	200	2	575.314	1149.62	4.3244	59.0277	6781	6781	MS2	5/100
		High	FKDLGEENFK	CB02.raw	Unambiguous	3	1	4502027;gi-4502027 ref		CID	1	0	1	1		34.95	0.0255112	1	1.74585	200	3	409.542	1226.61	4.06961	38.4105	3100	3100	MS2	12/104
		High	FKDLGEENFK	CB02.raw	Unambiguous	3	1	4502027;gi-4502027 ref		CID	1	0	1	1		32.12	0.0482724	1	11.4445	200	3	409.542	1226.61	4.51744	38.7582	3160	3160	MS2	14/104
		High	AVmDDFAAFVEK	CB02.raw	Unambiguous	3	1	4502027;gi-4502027 ref	M3(Oxidation)	CID	1	0	1	1		31.14	0.0300345	0	31.0022	200	2	679.819	1358.63	1.01927	83.8586	11290	11290	MS2	8/88
		High	AVmDDFAAFVEK	CB02.raw	Unambiguous	3	1	4502027;gi-4502027 ref	M3(Oxidation)	CID	1	0	1	1		69.84	3.99448e-06	0	0.530004	187	2	679.821	1358.63	3.08577	82.5811	11057	11057	MS2	16/88
		High	AVmDDFAAFVEK	CB02.raw	Unambiguous	3	1	4502027;gi-4502027 ref	M3(Oxidation)	CID	1	0	1	1		68.89	5.39084e-06	0	4.76519	200	2	679.821	1358.63	3.53501	81.1788	10800	10800	MS2	15/88
		High	AVmDDFAAFVEK	CB02.raw	Unambiguous	3	1	4502027;gi-4502027 ref	M3(Oxidation)	CID	1	0	1	1		63.23	1.9869e-05	0	10.902	200	2	679.821	1358.63	3.80455	82.9211	11119	11119	MS2	15/88
		High	AVmDDFAAFVEK	CB02.raw	Unambiguous	3	1	4502027;gi-4502027 ref	M3(Oxidation)	CID	1	0	1	1		57.21	7.94651e-05	0	0	200	2	679.821	1358.64	3.8944	82.2232	10991	10991	MS2	10/88
		High	AVmDDFAAFVEK	CB02.raw	Unambiguous	3	1	4502027;gi-4502027 ref	M3(Oxidation)	CID	1	0	1	1		60.56	3.76222e-05	0	3.35263	200	2	679.821	1358.64	4.07409	81.8679	10927	10927	MS2	14/88
		High	AVmDDFAAFVEK	CB02.raw	Unambiguous	3	1	4502027;gi-4502027 ref	M3(Oxidation)	CID	1	0	1	1		69.69	4.60204e-06	0	2.88389	200	2	679.821	1358.64	4.16394	81.5173	10863	10863	MS2	16/88
		High	AVmDDFAAFVEK	CB02.raw	Unambiguous	3	1	4502027;gi-4502027 ref	M3(Oxidation)	CID	1	0	1	1		43.05	0.00208832	0	0	200	2	679.822	1358.64	4.79287	83.3103	11190	11190	MS2	11/88
		High	VPQVSTPTLVEVSR	CB02.raw	Unambiguous	3	1	4502027;gi-4502027 ref		CID	1	0	1	1		55.47	0.000147997	0	0.991768	200	2	756.427	1511.85	2.80597	73.1492	9335	9335	MS2	9/148
		High	VPQVSTPTLVEVSR	CB02.raw	Unambiguous	3	1	4502027;gi-4502027 ref		CID	1	0	1	1		53.05	0.00025813	0	8.0504	200	2	756.428	1511.85	3.37117	72.8105	9274	9274	MS2	10/148
		High	DVFLGmFLYEYAR	CB02.raw	Unambiguous	3	1	4502027;gi-4502027 ref	M6(Oxidation)	CID	1	0	1	1		46.08	0.00141181	0	9.51214	200	2	820.398	1639.79	3.84785	118.829	17579	17579	MS2	10/96
		High	DVFLGmFLYEYAR	CB02.raw	Unambiguous	3	1	4502027;gi-4502027 ref	M6(Oxidation)	CID	1	0	1	1		46.22	0.00135986	0	13.7964	200	2	820.398	1639.79	4.22006	118.453	17511	17511	MS2	8/96
		High	KVPQVSTPTLVEVSR	CB02.raw	Unambiguous	3	1	4502027;gi-4502027 ref		CID	1	0	1	1		66.36	5.06342e-06	1	0	200	3	547.319	1639.94	2.65346	58.3724	6660	6660	MS2	17/168
		High	KVPQVSTPTLVEVSR	CB02.raw	Unambiguous	3	1	4502027;gi-4502027 ref		CID	1	0	1	1		41.93	0.00140425	1	21.9227	200	2	820.475	1639.94	2.81053	58.3929	6664	6664	MS2	7/168
		High	KVPQVSTPTLVEVSR	CB02.raw	Unambiguous	3	1	4502027;gi-4502027 ref		CID	1	0	1	1		52.1	0.0001449	1	1.25277	200	3	547.319	1639.94	3.65834	58.725	6726	6726	MS2	8/168
		High	KVPQVSTPTLVEVSR	CB02.raw	Unambiguous	3	1	4502027;gi-4502027 ref		CID	1	0	1	1		27.52	0.0423941	1	0	200	3	547.32	1639.94	3.76999	59.4293	6854	6854	MS2	14/168
		High	KVPQVSTPTLVEVSR	CB02.raw	Unambiguous	3	1	4502027;gi-4502027 ref		CID	1	0	1	1		36.45	0.00505016	1	0	200	3	547.32	1639.95	5.22148	59.0986	6794	6794	MS2	15/168
		High	QNcELFEQLGEYK	CB02.raw	Unambiguous	3	1	4502027;gi-4502027 ref	C3(Carbamidomethyl)	CID	1	0	1	1		57.13	5.43166e-05	0	7.95441	200	2	829.381	1657.75	0.900429	80.7228	10716	10716	MS2	8/144
		High	QNcELFEQLGEYK	CB02.raw	Unambiguous	3	1	4502027;gi-4502027 ref	C3(Carbamidomethyl)	CID	1	0	1	1		63.9	1.37287e-05	0	19.78	200	2	829.383	1657.76	3.55131	80.2586	10631	10631	MS2	10/144
		High	QNcELFEQLGEYK	CB02.raw	Unambiguous	3	1	4502027;gi-4502027 ref	C3(Carbamidomethyl)	CID	1	0	1	1		45.79	0.000851535	0	9.33422	200	2	829.383	1657.76	3.69858	80.613	10696	10696	MS2	10/144
		High	RPcFSALEVDETYVPK	CB02.raw	Unambiguous	3	1	4502027;gi-4502027 ref	C3(Carbamidomethyl)	CID	1	0	1	1		43.09	0.0034879	0	3.37277	200	3	637.651	1910.94	3.11991	72.3665	9196	9196	MS2	19/180
		High	VFDEFKPLVEEPQNLIK	CB02.raw	Unambiguous	3	1	4502027;gi-4502027 ref		CID	1	0	1	1		37.86	0.00830684	0	0.372428	111	3	682.372	2045.1	2.57731	101.35	14440	14440	MS2	11/172
		High	VFDEFKPLVEEPQNLIK	CB02.raw	Unambiguous	3	1	4502027;gi-4502027 ref		CID	1	0	1	1		33.67	0.0211547	0	1.0665	200	3	682.372	2045.1	3.02498	101.724	14506	14506	MS2	15/172
		High	SHcIAEVENDEmPADLPSLAADFVESK	CB02.raw	Unambiguous	3	1	4502027;gi-4502027 ref	C3(Carbamidomethyl); M12(Oxidation)	CID	1	0	1	1		54.76	7.30216e-05	0	9.92042	200	3	997.454	2990.35	2.37514	104.184	14948	14948	MS2	32/280
		High	SHcIAEVENDEmPADLPSLAADFVESK	CB02.raw	Unambiguous	3	1	4502027;gi-4502027 ref	C3(Carbamidomethyl); M12(Oxidation)	CID	1	0	1	1		56.11	5.6206e-05	0	4.20148	200	3	997.454	2990.35	2.98746	104.524	15009	15009	MS2	24/280
		High	SHcIAEVENDEmPADLPSLAADFVESK	CB02.raw	Unambiguous	3	1	4502027;gi-4502027 ref	C3(Carbamidomethyl); M12(Oxidation)	CID	1	0	1	1		37.11	0.00451324	0	9.27088	200	3	997.455	2990.35	3.66102	104.946	15084	15084	MS2	26/280
		High	SHcIAEVENDEmPADLPSLAADFVESK	CB02.raw	Unambiguous	3	1	4502027;gi-4502027 ref	C3(Carbamidomethyl); M12(Oxidation)	CID	1	0	1	1		35.02	0.00750738	0	3.78965	200	3	997.456	2990.35	4.76319	104.869	15070	15070	MS2	29/280
	High		LVNEVTEFAK	CB03.raw	Unambiguous	3	1	4502027;gi-4502027 ref		CID	1	0	1	1	3.28639			0	4.97391	200	2	575.314	1149.62	5.70477	58.0208	6461	6461	MS2	0/0
	High		LVNEVTEFAK	CB03.raw	Unambiguous	3	1	4502027;gi-4502027 ref		CID	1	0	1	1	3.23362			0	3.96654	200	2	575.314	1149.62	4.3244	58.3751	6522	6522	MS2	0/0
	High		KVPQVSTPTLVEVSR	CB03.raw	Unambiguous	3	1	4502027;gi-4502027 ref		CID	1	0	1	1	3.71999			1	0	200	3	547.319	1639.94	2.98842	58.7619	6591	6591	MS2	0/0
	High		KVPQVSTPTLVEVSR	CB03.raw	Unambiguous	3	1	4502027;gi-4502027 ref		CID	1	0	1	1	3.56949			1	0	200	3	547.32	1639.95	4.43991	59.114	6654	6654	MS2	0/0
	High		QNcELFEQLGEYK	CB03.raw	Unambiguous	3	1	4502027;gi-4502027 ref	C3(Carbamidomethyl)	CID	1	0	1	1	3.17902			0	8.32426	200	2	829.382	1657.76	2.96223	80.4378	10423	10423	MS2	0/0
	High		QNcELFEQLGEYK	CB03.raw	Unambiguous	3	1	4502027;gi-4502027 ref	C3(Carbamidomethyl)	CID	1	0	1	1	3.53695			0	11.6768	200	2	829.385	1657.76	5.83401	80.4818	10431	10431	MS2	0/0
	High		AVmDDFAAFVEK	CB03.raw	Unambiguous	3	1	4502027;gi-4502027 ref	M3(Oxidation)	CID	1	0	1	1	3.90122			0	14.0837	200	2	679.82	1358.63	2.45684	81.385	10595	10595	MS2	0/0
	High		AVmDDFAAFVEK	CB03.raw	Unambiguous	3	1	4502027;gi-4502027 ref	M3(Oxidation)	CID	1	0	1	1	3.96046			0	4.94717	200	2	679.821	1358.64	4.25379	81.7088	10655	10655	MS2	0/0
	High		AVmDDFAAFVEK	CB03.raw	Unambiguous	3	1	4502027;gi-4502027 ref	M3(Oxidation)	CID	1	0	1	1	3.031			0	9.59097	200	2	679.822	1358.64	4.52333	82.07	10720	10720	MS2	0/0
	High		AVmDDFAAFVEK	CB03.raw	Unambiguous	3	1	4502027;gi-4502027 ref	M3(Oxidation)	CID	1	0	1	1	3.36884			0	15.3981	200	2	679.821	1358.63	3.80455	82.4235	10783	10783	MS2	0/0
	High		AVmDDFAAFVEK	CB03.raw	Unambiguous	3	1	4502027;gi-4502027 ref	M3(Oxidation)	CID	1	0	1	1	3.86084			0	9.35964	200	2	679.822	1358.64	5.24211	82.7626	10845	10845	MS2	0/0
	High		LVAASQAALGL	CB03.raw	Unambiguous	3	1	4502027;gi-4502027 ref		CID	1	0	1	1	3.31531			0	10.6696	200	2	507.305	1013.6	3.56786	87.7761	11746	11746	MS2	0/0
	High		LVAASQAALGL	CB03.raw	Unambiguous	3	1	4502027;gi-4502027 ref		CID	1	0	1	1	3.50614			0	13.7632	200	2	507.305	1013.6	3.14635	88.131	11811	11811	MS2	0/0
	High		VFDEFKPLVEEPQNLIK	CB03.raw	Unambiguous	3	1	4502027;gi-4502027 ref		CID	1	0	1	1	3.96457			0	0	200	3	682.373	2045.1	4.00984	101.18	14141	14141	MS2	0/0
	High		VFDEFKPLVEEPQNLIK	CB03.raw	Unambiguous	3	1	4502027;gi-4502027 ref		CID	1	0	1	1	3.76465			0	8.48809	200	3	682.373	2045.1	4.18891	101.538	14203	14203	MS2	0/0
	High		SHcIAEVENDEmPADLPSLAADFVESK	CB03.raw	Unambiguous	3	1	4502027;gi-4502027 ref	C3(Carbamidomethyl); M12(Oxidation)	CID	1	0	1	1	3.81217			0	13.4783	200	3	997.456	2990.35	4.51826	104.406	14717	14717	MS2	0/0
	High		SHcIAEVENDEmPADLPSLAADFVESK	CB03.raw	Unambiguous	3	1	4502027;gi-4502027 ref	C3(Carbamidomethyl); M12(Oxidation)	CID	1	0	1	1	3.73073			0	14.2267	200	3	997.456	2990.35	4.82442	104.808	14788	14788	MS2	0/0
	High		DVFLGmFLYEYAR	CB03.raw	Unambiguous	3	1	4502027;gi-4502027 ref	M6(Oxidation)	CID	1	0	1	1	4.20791			0	5.17948	200	2	820.397	1639.79	2.65677	118.518	17255	17255	MS2	0/0
	High		DVFLGmFLYEYAR	CB03.raw	Unambiguous	3	1	4502027;gi-4502027 ref	M6(Oxidation)	CID	1	0	1	1	2.96844			0	12.6391	200	2	820.396	1639.78	0.870142	118.998	17342	17342	MS2	0/0
		High	YLYEIAR	CB03.raw	Unambiguous	2	1	4502027;gi-4502027 ref		CID	1	0	1	1		35.68	0.017427	0	25.2507	200	2	464.252	927.497	3.81084	52.1439	5411	5411	MS2	5/48
		High	FQNALLVR	CB03.raw	Unambiguous	3	1	4502027;gi-4502027 ref		CID	1	0	1	1		44.58	0.0015083	0	6.82622	200	2	480.787	960.566	3.9784	54.5464	5849	5849	MS2	6/80
		High	QTALVELVK	CB03.raw	Unambiguous	2	1	4502027;gi-4502027 ref		CID	1	0	1	1		37.07	0.0117311	0	0	200	2	500.808	1000.61	4.4279	61.4146	7057	7057	MS2	6/96
		High	LVAASQAALGL	CB03.raw	Unambiguous	3	1	4502027;gi-4502027 ref		CID	1	0	1	1		51.92	0.000309775	0	13.7632	200	2	507.305	1013.6	3.14635	88.131	11811	11811	MS2	9/90
		High	LVAASQAALGL	CB03.raw	Unambiguous	3	1	4502027;gi-4502027 ref		CID	1	0	1	1		66.44	1.01122e-05	0	10.6696	200	2	507.305	1013.6	3.56786	87.7761	11746	11746	MS2	9/90
		High	LVNEVTEFAK	CB03.raw	Unambiguous	3	1	4502027;gi-4502027 ref		CID	1	0	1	1		40.05	0.00722632	0	3.96654	200	2	575.314	1149.62	4.3244	58.3751	6522	6522	MS2	8/100
		High	LVNEVTEFAK	CB03.raw	Unambiguous	3	1	4502027;gi-4502027 ref		CID	1	0	1	1		37.42	0.0131956	0	4.97391	200	2	575.314	1149.62	5.70477	58.0208	6461	6461	MS2	12/100
		High	AVmDDFAAFVEK	CB03.raw	Unambiguous	3	1	4502027;gi-4502027 ref	M3(Oxidation)	CID	1	0	1	1		54.07	0.000153171	0	14.0837	200	2	679.82	1358.63	2.45684	81.385	10595	10595	MS2	8/88
		High	AVmDDFAAFVEK	CB03.raw	Unambiguous	3	1	4502027;gi-4502027 ref	M3(Oxidation)	CID	1	0	1	1		44.59	0.0014527	0	15.3981	200	2	679.821	1358.63	3.80455	82.4235	10783	10783	MS2	15/88
		High	AVmDDFAAFVEK	CB03.raw	Unambiguous	3	1	4502027;gi-4502027 ref	M3(Oxidation)	CID	1	0	1	1		46.24	0.00101848	0	4.94717	200	2	679.821	1358.64	4.25379	81.7088	10655	10655	MS2	15/88
		High	AVmDDFAAFVEK	CB03.raw	Unambiguous	3	1	4502027;gi-4502027 ref	M3(Oxidation)	CID	1	0	1	1		36.49	0.00945796	0	9.59097	200	2	679.822	1358.64	4.52333	82.07	10720	10720	MS2	11/88
		High	AVmDDFAAFVEK	CB03.raw	Unambiguous	3	1	4502027;gi-4502027 ref	M3(Oxidation)	CID	1	0	1	1		54.53	0.000146762	0	9.35964	200	2	679.822	1358.64	5.24211	82.7626	10845	10845	MS2	13/88
		High	VPQVSTPTLVEVSR	CB03.raw	Unambiguous	3	1	4502027;gi-4502027 ref		CID	1	0	1	1		47.1	0.000854032	0	0	200	2	756.428	1511.85	4.34007	73.4605	9173	9173	MS2	16/148
		High	VPQVSTPTLVEVSR	CB03.raw	Unambiguous	3	1	4502027;gi-4502027 ref		CID	1	0	1	1		38.52	0.00693884	0	13.4922	200	2	756.429	1511.85	5.14749	73.1113	9111	9111	MS2	7/148
		High	DVFLGmFLYEYAR	CB03.raw	Unambiguous	3	1	4502027;gi-4502027 ref	M6(Oxidation)	CID	1	0	1	1		40.38	0.0047506	0	5.17948	200	2	820.397	1639.79	2.65677	118.518	17255	17255	MS2	13/96
		High	KVPQVSTPTLVEVSR	CB03.raw	Unambiguous	3	1	4502027;gi-4502027 ref		CID	1	0	1	1		28.07	0.0334524	1	16.9435	200	2	820.475	1639.94	3.18271	58.8963	6615	6615	MS2	7/168
		High	KVPQVSTPTLVEVSR	CB03.raw	Unambiguous	3	1	4502027;gi-4502027 ref		CID	1	0	1	1		32.4	0.0128611	1	0	200	3	547.32	1639.95	4.43991	59.114	6654	6654	MS2	8/168
		High	QNcELFEQLGEYK	CB03.raw	Unambiguous	3	1	4502027;gi-4502027 ref	C3(Carbamidomethyl)	CID	1	0	1	1		31.93	0.0210637	0	8.32426	200	2	829.382	1657.76	2.96223	80.4378	10423	10423	MS2	8/144
		High	QNcELFEQLGEYK	CB03.raw	Unambiguous	3	1	4502027;gi-4502027 ref	C3(Carbamidomethyl)	CID	1	0	1	1		73.75	1.55817e-06	0	11.6768	200	2	829.385	1657.76	5.83401	80.4818	10431	10431	MS2	9/144
		High	VFDEFKPLVEEPQNLIK	CB03.raw	Unambiguous	3	1	4502027;gi-4502027 ref		CID	1	0	1	1		40.02	0.00471324	0	8.48809	200	3	682.373	2045.1	4.18891	101.538	14203	14203	MS2	12/172
	High		LVNEVTEFAK	CB04.raw	Unambiguous	3	1	4502027;gi-4502027 ref		CID	1	0	1	1	3.15662			0	1.70186	200	2	575.313	1149.62	3.58112	57.8755	6533	6533	MS2	0/0
	High		KVPQVSTPTLVEVSR	CB04.raw	Unambiguous	3	1	4502027;gi-4502027 ref		CID	1	0	1	1	3.70086			1	0	200	3	547.319	1639.94	3.32338	58.2969	6610	6610	MS2	0/0
	High		KVPQVSTPTLVEVSR	CB04.raw	Unambiguous	3	1	4502027;gi-4502027 ref		CID	1	0	1	1	4.41013			1	0	200	3	547.319	1639.94	3.54669	58.6559	6674	6674	MS2	0/0
	High		QNcELFEQLGEYK	CB04.raw	Unambiguous	3	1	4502027;gi-4502027 ref	C3(Carbamidomethyl)	CID	1	0	1	1	3.50007			0	16.666	200	2	829.382	1657.76	2.74132	80.0547	10460	10460	MS2	0/0
	High		AVmDDFAAFVEK	CB04.raw	Unambiguous	3	1	4502027;gi-4502027 ref	M3(Oxidation)	CID	1	0	1	1	3.7974			0	9.4833	200	2	679.821	1358.63	2.99592	81.007	10633	10633	MS2	0/0
	High		AVmDDFAAFVEK	CB04.raw	Unambiguous	3	1	4502027;gi-4502027 ref	M3(Oxidation)	CID	1	0	1	1	4.0058			0	5.49226	200	2	679.821	1358.63	3.53501	81.3538	10697	10697	MS2	0/0
	High		AVmDDFAAFVEK	CB04.raw	Unambiguous	3	1	4502027;gi-4502027 ref	M3(Oxidation)	CID	1	0	1	1	3.32884			0	5.89364	200	2	679.821	1358.64	3.8944	81.7318	10765	10765	MS2	0/0
	High		AVmDDFAAFVEK	CB04.raw	Unambiguous	3	1	4502027;gi-4502027 ref	M3(Oxidation)	CID	1	0	1	1	3.6632			0	15.005	200	2	679.821	1358.63	3.08577	82.0913	10829	10829	MS2	0/0
	High		AVmDDFAAFVEK	CB04.raw	Unambiguous	3	1	4502027;gi-4502027 ref	M3(Oxidation)	CID	1	0	1	1	3.69967			0	5.97427	200	2	679.821	1358.63	3.44516	82.4488	10894	10894	MS2	0/0
	High		LVAASQAALGL	CB04.raw	Unambiguous	3	1	4502027;gi-4502027 ref		CID	1	0	1	1	3.14508			0	20.3202	200	2	507.305	1013.6	3.80873	87.8135	11858	11858	MS2	0/0
	High		VFDEFKPLVEEPQNLIK	CB04.raw	Unambiguous	3	1	4502027;gi-4502027 ref		CID	1	0	1	1	3.47053			0	2.61554	200	3	682.374	2045.11	5.35284	100.948	14199	14199	MS2	0/0
	High		VFDEFKPLVEEPQNLIK	CB04.raw	Unambiguous	3	1	4502027;gi-4502027 ref		CID	1	0	1	1	3.34075			0	9.95879	200	2	1023.06	2045.1	4.31486	101.059	14219	14219	MS2	0/0
	High		VFDEFKPLVEEPQNLIK	CB04.raw	Unambiguous	3	1	4502027;gi-4502027 ref		CID	1	0	1	1	3.81978			0	1.59826	200	3	682.373	2045.1	4.09938	101.299	14260	14260	MS2	0/0
	High		SHcIAEVENDEmPADLPSLAADFVESK	CB04.raw	Unambiguous	3	1	4502027;gi-4502027 ref	C3(Carbamidomethyl); M12(Oxidation)	CID	1	0	1	1	4.27099			0	14.9565	200	3	997.456	2990.35	4.70196	104.248	14787	14787	MS2	0/0
	High		SHcIAEVENDEmPADLPSLAADFVESK	CB04.raw	Unambiguous	3	1	4502027;gi-4502027 ref	C3(Carbamidomethyl); M12(Oxidation)	CID	1	0	1	1	4.47548			0	15.9584	200	3	997.456	2990.35	4.33457	104.695	14867	14867	MS2	0/0
	High		mPcAEDYLSVVLNQLcVLHEK	CB04.raw	Unambiguous	3	1	4502027;gi-4502027 ref	M1(Oxidation); C3(Carbamidomethyl); C16(Carbamidomethyl)	CID	1	0	1	1	3.833			0	29.96	200	3	845.411	2534.22	3.20803	117.061	17088	17088	MS2	0/0
	High		DVFLGmFLYEYAR	CB04.raw	Unambiguous	3	1	4502027;gi-4502027 ref	M6(Oxidation)	CID	1	0	1	1	4.15316			0	3.3816	200	2	820.398	1639.79	4.22006	118.467	17344	17344	MS2	0/0
		High	LcTVATLR	CB04.raw	Unambiguous	2	1	4502027;gi-4502027 ref	C2(Carbamidomethyl)	CID	1	0	1	1		32.31	0.0463235	0	17.2596	200	2	467.265	933.522	3.86611	39.4251	3272	3272	MS2	6/56
		High	FQNALLVR	CB04.raw	Unambiguous	3	1	4502027;gi-4502027 ref		CID	1	0	1	1		52.14	0.000264538	0	0	200	2	480.786	960.566	3.27945	54.0749	5858	5858	MS2	7/80
		High	LVAASQAALGL	CB04.raw	Unambiguous	3	1	4502027;gi-4502027 ref		CID	1	0	1	1		62.23	2.66592e-05	0	20.3202	200	2	507.305	1013.6	3.80873	87.8135	11858	11858	MS2	9/90
		High	LVAASQAALGL	CB04.raw	Unambiguous	3	1	4502027;gi-4502027 ref		CID	1	0	1	1		53.51	0.00019854	0	27.6258	200	2	507.305	1013.6	3.86894	87.4554	11793	11793	MS2	9/90
		High	KLVAASQAALGL	CB04.raw	Unambiguous	2	1	4502027;gi-4502027 ref		CID	1	0	1	1		28.47	0.040323	1	12.6001	200	2	571.352	1141.7	3.0078	65.1536	7831	7831	MS2	6/122
		High	LVNEVTEFAK	CB04.raw	Unambiguous	3	1	4502027;gi-4502027 ref		CID	1	0	1	1		47.41	0.00138342	0	1.70186	200	2	575.313	1149.62	3.58112	57.8755	6533	6533	MS2	6/100
		High	LVNEVTEFAK	CB04.raw	Unambiguous	3	1	4502027;gi-4502027 ref		CID	1	0	1	1		33.56	0.0342091	0	4.21252	200	2	575.314	1149.62	4.11203	57.5166	6469	6469	MS2	8/100
		High	AVmDDFAAFVEK	CB04.raw	Unambiguous	3	1	4502027;gi-4502027 ref	M3(Oxidation)	CID	1	0	1	1		41.21	0.00289867	0	17.6485	200	2	679.82	1358.63	2.90607	81.8053	10778	10778	MS2	8/88
		High	AVmDDFAAFVEK	CB04.raw	Unambiguous	3	1	4502027;gi-4502027 ref	M3(Oxidation)	CID	1	0	1	1		48.68	0.000521748	0	9.4833	200	2	679.821	1358.63	2.99592	81.007	10633	10633	MS2	14/88
		High	AVmDDFAAFVEK	CB04.raw	Unambiguous	3	1	4502027;gi-4502027 ref	M3(Oxidation)	CID	1	0	1	1		42.12	0.00236298	0	15.005	200	2	679.821	1358.63	3.08577	82.0913	10829	10829	MS2	14/88
		High	AVmDDFAAFVEK	CB04.raw	Unambiguous	3	1	4502027;gi-4502027 ref	M3(Oxidation)	CID	1	0	1	1		46.61	0.000842534	0	5.97427	200	2	679.821	1358.63	3.44516	82.4488	10894	10894	MS2	15/88
		High	AVmDDFAAFVEK	CB04.raw	Unambiguous	3	1	4502027;gi-4502027 ref	M3(Oxidation)	CID	1	0	1	1		54.59	0.000145096	0	5.49226	200	2	679.821	1358.63	3.53501	81.3538	10697	10697	MS2	13/88
		High	AVmDDFAAFVEK	CB04.raw	Unambiguous	3	1	4502027;gi-4502027 ref	M3(Oxidation)	CID	1	0	1	1		39.83	0.00434687	0	5.89364	200	2	679.821	1358.64	3.8944	81.7318	10765	10765	MS2	7/88
		High	VPQVSTPTLVEVSR	CB04.raw	Unambiguous	3	1	4502027;gi-4502027 ref		CID	1	0	1	1		33.62	0.0190315	0	7.22705	200	2	756.428	1511.85	3.77488	73.0984	9217	9217	MS2	5/148
		High	DVFLGmFLYEYAR	CB04.raw	Unambiguous	3	1	4502027;gi-4502027 ref	M6(Oxidation)	CID	1	0	1	1		31.51	0.0404367	0	12.2834	200	2	820.398	1639.79	3.92229	118.834	17411	17411	MS2	8/96
		High	DVFLGmFLYEYAR	CB04.raw	Unambiguous	3	1	4502027;gi-4502027 ref	M6(Oxidation)	CID	1	0	1	1		47.55	0.00100114	0	3.3816	200	2	820.398	1639.79	4.22006	118.467	17344	17344	MS2	9/96
		High	KVPQVSTPTLVEVSR	CB04.raw	Unambiguous	3	1	4502027;gi-4502027 ref		CID	1	0	1	1		41.29	0.00162721	1	16.857	200	2	820.474	1639.94	2.28948	58.4093	6630	6630	MS2	8/168
		High	KVPQVSTPTLVEVSR	CB04.raw	Unambiguous	3	1	4502027;gi-4502027 ref		CID	1	0	1	1		28.08	0.0340756	1	41.6511	200	2	820.475	1639.94	2.7361	58.3703	6623	6623	MS2	9/168
		High	KVPQVSTPTLVEVSR	CB04.raw	Unambiguous	3	1	4502027;gi-4502027 ref		CID	1	0	1	1		34.39	0.00780598	1	0	200	3	547.319	1639.94	3.32338	58.2969	6610	6610	MS2	11/168
		High	KVPQVSTPTLVEVSR	CB04.raw	Unambiguous	3	1	4502027;gi-4502027 ref		CID	1	0	1	1		44.21	0.000813631	1	0	200	3	547.319	1639.94	3.54669	58.6559	6674	6674	MS2	17/168
		High	QNcELFEQLGEYK	CB04.raw	Unambiguous	3	1	4502027;gi-4502027 ref	C3(Carbamidomethyl)	CID	1	0	1	1		59.31	3.87997e-05	0	16.666	200	2	829.382	1657.76	2.74132	80.0547	10460	10460	MS2	9/144
		High	ALVLIAFAQYLQQcPFEDHVK	CB04.raw	Unambiguous	3	1	4502027;gi-4502027 ref	C14(Carbamidomethyl)	CID	1	0	1	1		31.58	0.0473312	0	26.6565	200	3	830.769	2490.29	2.71773	116.911	17061	17061	MS2	10/208
		High	mPcAEDYLSVVLNQLcVLHEK	CB04.raw	Unambiguous	3	1	4502027;gi-4502027 ref	M1(Oxidation); C3(Carbamidomethyl); C16(Carbamidomethyl)	CID	1	0	1	1		34.04	0.0313988	0	29.96	200	3	845.411	2534.22	3.20803	117.061	17088	17088	MS2	21/192
		High	SHcIAEVENDEmPADLPSLAADFVESK	CB04.raw	Unambiguous	3	1	4502027;gi-4502027 ref	C3(Carbamidomethyl); M12(Oxidation)	CID	1	0	1	1		41.13	0.00189257	0	15.9584	200	3	997.456	2990.35	4.33457	104.695	14867	14867	MS2	25/280
		High	SHcIAEVENDEmPADLPSLAADFVESK	CB04.raw	Unambiguous	3	1	4502027;gi-4502027 ref	C3(Carbamidomethyl); M12(Oxidation)	CID	1	0	1	1		43.67	0.0010223	0	14.9565	200	3	997.456	2990.35	4.70196	104.248	14787	14787	MS2	18/280
	High		LVNEVTEFAK	CB05.raw	Unambiguous	3	1	4502027;gi-4502027 ref		CID	1	0	1	1	2.97607			0	12.2892	200	2	575.314	1149.62	4.9615	57.3906	6818	6818	MS2	0/0
	High		KVPQVSTPTLVEVSR	CB05.raw	Unambiguous	3	1	4502027;gi-4502027 ref		CID	1	0	1	1	4.15348			1	1.83243	200	3	547.319	1639.94	3.10008	58.1956	6966	6966	MS2	0/0
	High		VPQVSTPTLVEVSR	CB05.raw	Unambiguous	3	1	4502027;gi-4502027 ref		CID	1	0	1	1	2.92741			0	4.42578	200	2	756.428	1511.85	4.25933	72.6631	9657	9657	MS2	0/0
	High		AVmDDFAAFVEK	CB05.raw	Unambiguous	3	1	4502027;gi-4502027 ref	M3(Oxidation)	CID	1	0	1	1	3.72338			0	24.5539	200	2	679.821	1358.63	3.53501	80.9906	11191	11191	MS2	0/0
	High		AVmDDFAAFVEK	CB05.raw	Unambiguous	3	1	4502027;gi-4502027 ref	M3(Oxidation)	CID	1	0	1	1	3.02246			0	32.2034	200	2	679.821	1358.64	4.25379	81.3478	11259	11259	MS2	0/0
	High		AVmDDFAAFVEK	CB05.raw	Unambiguous	3	1	4502027;gi-4502027 ref	M3(Oxidation)	CID	1	0	1	1	3.28744			0	25.4567	200	2	679.82	1358.63	1.55836	82.1367	11405	11405	MS2	0/0
	High		LVAASQAALGL	CB05.raw	Unambiguous	3	1	4502027;gi-4502027 ref		CID	1	0	1	1	3.49701			0	21.7025	200	2	507.305	1013.6	3.62808	87.4494	12375	12375	MS2	0/0
	High		VFDEFKPLVEEPQNLIK	CB05.raw	Unambiguous	3	1	4502027;gi-4502027 ref		CID	1	0	1	1	3.57656			0	5.14241	200	3	682.372	2045.1	3.38311	100.898	14824	14824	MS2	0/0
	High		VFDEFKPLVEEPQNLIK	CB05.raw	Unambiguous	3	1	4502027;gi-4502027 ref		CID	1	0	1	1	3.2041			0	28.0798	200	2	1023.05	2045.1	2.10637	101.053	14852	14852	MS2	0/0
	High		VFDEFKPLVEEPQNLIK	CB05.raw	Unambiguous	3	1	4502027;gi-4502027 ref		CID	1	0	1	1	4.00028			0	3.79429	200	3	682.372	2045.1	3.20404	101.259	14889	14889	MS2	0/0
	High		DVFLGmFLYEYAR	CB05.raw	Unambiguous	3	1	4502027;gi-4502027 ref	M6(Oxidation)	CID	1	0	1	1	4.24673			0	6.26731	200	2	820.398	1639.79	3.25231	118.471	18057	18057	MS2	0/0
		High	FQNALLVR	CB05.raw	Unambiguous	3	1	4502027;gi-4502027 ref		CID	1	0	1	1		47.71	0.000743814	0	0.779954	200	2	480.786	960.565	3.02529	53.7474	6132	6132	MS2	7/80
		High	FQNALLVR	CB05.raw	Unambiguous	3	1	4502027;gi-4502027 ref		CID	1	0	1	1		33.66	0.0186418	0	0	200	2	480.787	960.566	3.53361	54.1881	6215	6215	MS2	7/80
		High	QTALVELVK	CB05.raw	Unambiguous	2	1	4502027;gi-4502027 ref		CID	1	0	1	1		42.42	0.00371172	0	20.2509	200	2	500.807	1000.61	3.14695	61.0379	7499	7499	MS2	7/96
		High	LVNEVTEFAK	CB05.raw	Unambiguous	3	1	4502027;gi-4502027 ref		CID	1	0	1	1		34.33	0.02688	0	12.2892	200	2	575.314	1149.62	4.9615	57.3906	6818	6818	MS2	8/100
		High	AVmDDFAAFVEK	CB05.raw	Unambiguous	3	1	4502027;gi-4502027 ref	M3(Oxidation)	CID	1	0	1	1		54.84	0.00012927	0	25.4567	200	2	679.82	1358.63	1.55836	82.1367	11405	11405	MS2	17/88
		High	AVmDDFAAFVEK	CB05.raw	Unambiguous	3	1	4502027;gi-4502027 ref	M3(Oxidation)	CID	1	0	1	1		42.76	0.00221134	0	24.5539	200	2	679.821	1358.63	3.53501	80.9906	11191	11191	MS2	9/88
		High	AVmDDFAAFVEK	CB05.raw	Unambiguous	3	1	4502027;gi-4502027 ref	M3(Oxidation)	CID	1	0	1	1		39.43	0.00488597	0	32.2034	200	2	679.821	1358.64	4.25379	81.3478	11259	11259	MS2	11/88
		High	VPQVSTPTLVEVSR	CB05.raw	Unambiguous	3	1	4502027;gi-4502027 ref		CID	1	0	1	1		35.37	0.0127196	0	4.42578	200	2	756.428	1511.85	4.25933	72.6631	9657	9657	MS2	14/148
		High	KVPQVSTPTLVEVSR	CB05.raw	Unambiguous	3	1	4502027;gi-4502027 ref		CID	1	0	1	1		51.59	0.000149087	1	1.83243	200	3	547.319	1639.94	3.10008	58.1956	6966	6966	MS2	15/168
		High	LVAASQAALGL	CB05.raw	Unambiguous	3	1	4502027;gi-4502027 ref		CID	1	0	1	1		77.43	8.05096e-07	0	21.7025	200	2	507.305	1013.6	3.62808	87.4494	12375	12375	MS2	9/90
		High	DVFLGmFLYEYAR	CB05.raw	Unambiguous	3	1	4502027;gi-4502027 ref	M6(Oxidation)	CID	1	0	1	1		48.82	0.000747298	0	6.26731	200	2	820.398	1639.79	3.25231	118.471	18057	18057	MS2	8/96
		High	VFDEFKPLVEEPQNLIK	CB05.raw	Unambiguous	3	1	4502027;gi-4502027 ref		CID	1	0	1	1		31.2	0.0359945	0	3.79429	200	3	682.372	2045.1	3.20404	101.259	14889	14889	MS2	14/172
	High		FKDLGEENFK	CB06.raw	Unambiguous	3	1	4502027;gi-4502027 ref		CID	1	0	1	1	3.90285			1	2.1478	200	3	409.541	1226.61	2.95003	37.7779	3125	3125	MS2	0/0
	High		FKDLGEENFK	CB06.raw	Unambiguous	3	1	4502027;gi-4502027 ref		CID	1	0	1	1	3.53779			1	4.98929	200	3	409.541	1226.61	3.17395	38.139	3192	3192	MS2	0/0
	High		FQNALLVR	CB06.raw	Unambiguous	3	1	4502027;gi-4502027 ref		CID	1	0	1	1	2.95292			0	0.926058	55	2	480.786	960.565	2.38988	53.622	6085	6085	MS2	0/0
	High		LVNEVTEFAK	CB06.raw	Unambiguous	3	1	4502027;gi-4502027 ref		CID	1	0	1	1	3.62411			0	1.33826	165	2	575.313	1149.62	3.0502	57.3225	6785	6785	MS2	0/0
	High		LVNEVTEFAK	CB06.raw	Unambiguous	3	1	4502027;gi-4502027 ref		CID	1	0	1	1	3.12604			0	2.61691	77	2	575.313	1149.62	2.83784	57.6637	6849	6849	MS2	0/0
	High		KVPQVSTPTLVEVSR	CB06.raw	Unambiguous	3	1	4502027;gi-4502027 ref		CID	1	0	1	1	4.42419			1	4.53614	200	3	547.319	1639.94	3.43503	58.0975	6930	6930	MS2	0/0
	High		KVPQVSTPTLVEVSR	CB06.raw	Unambiguous	3	1	4502027;gi-4502027 ref		CID	1	0	1	1	3.83726			1	1.64387	200	2	820.476	1639.94	3.77819	58.1893	6948	6948	MS2	0/0
	High		KVPQVSTPTLVEVSR	CB06.raw	Unambiguous	3	1	4502027;gi-4502027 ref		CID	1	0	1	1	4.85271			1	5.3649	200	3	547.319	1639.94	2.20685	58.5077	7009	7009	MS2	0/0
	High		KVPQVSTPTLVEVSR	CB06.raw	Unambiguous	3	1	4502027;gi-4502027 ref		CID	1	0	1	1	4.38723			1	11.5908	200	3	547.319	1639.94	2.54181	58.8654	7076	7076	MS2	0/0
	High		RPcFSALEVDETYVPK	CB06.raw	Unambiguous	3	1	4502027;gi-4502027 ref	C3(Carbamidomethyl)	CID	1	0	1	1	3.53307			0	0	200	3	637.651	1910.94	3.02409	71.8133	9498	9498	MS2	0/0
	High		RPcFSALEVDETYVPK	CB06.raw	Unambiguous	3	1	4502027;gi-4502027 ref	C3(Carbamidomethyl)	CID	1	0	1	1	3.59103			0	71.0654	200	3	637.651	1910.94	3.31155	72.1795	9565	9565	MS2	0/0
	High		VPQVSTPTLVEVSR	CB06.raw	Unambiguous	3	1	4502027;gi-4502027 ref		CID	1	0	1	1	3.43326			0	2.10855	200	2	756.427	1511.85	3.20968	72.522	9628	9628	MS2	0/0
	High		QNcELFEQLGEYK	CB06.raw	Unambiguous	3	1	4502027;gi-4502027 ref	C3(Carbamidomethyl)	CID	1	0	1	1	4.4179			0	13.5688	200	2	829.383	1657.76	3.77222	79.9518	11003	11003	MS2	0/0
	High		AVmDDFAAFVEK	CB06.raw	Unambiguous	3	1	4502027;gi-4502027 ref	M3(Oxidation)	CID	1	0	1	1	4.38919			0	17.7986	200	2	679.822	1358.64	4.43348	80.8527	11173	11173	MS2	0/0
	High		AVmDDFAAFVEK	CB06.raw	Unambiguous	3	1	4502027;gi-4502027 ref	M3(Oxidation)	CID	1	0	1	1	3.93149			0	3.80562	190	2	679.821	1358.63	3.62485	81.2015	11241	11241	MS2	0/0
	High		AVmDDFAAFVEK	CB06.raw	Unambiguous	3	1	4502027;gi-4502027 ref	M3(Oxidation)	CID	1	0	1	1	3.92512			0	3.17336	188	2	679.82	1358.63	2.63653	81.5364	11304	11304	MS2	0/0
	High		AVmDDFAAFVEK	CB06.raw	Unambiguous	3	1	4502027;gi-4502027 ref	M3(Oxidation)	CID	1	0	1	1	3.98529			0	13.396	156	2	679.82	1358.63	1.91775	82.0016	11393	11393	MS2	0/0
	High		AVmDDFAAFVEK	CB06.raw	Unambiguous	3	1	4502027;gi-4502027 ref	M3(Oxidation)	CID	1	0	1	1	3.9899			0	2.17636	116	2	679.821	1358.63	3.7147	82.4105	11469	11469	MS2	0/0
	High		AVmDDFAAFVEK	CB06.raw	Unambiguous	3	1	4502027;gi-4502027 ref	M3(Oxidation)	CID	1	0	1	1	4.3853			0	20.2541	200	2	679.821	1358.63	3.08577	82.7648	11535	11535	MS2	0/0
	High		AVmDDFAAFVEK	CB06.raw	Unambiguous	3	1	4502027;gi-4502027 ref	M3(Oxidation)	CID	1	0	1	1	2.9999			0	15.7992	200	2	679.822	1358.64	5.4218	83.1379	11604	11604	MS2	0/0
	High		LVAASQAALGL	CB06.raw	Unambiguous	3	1	4502027;gi-4502027 ref		CID	1	0	1	1	3.10303			0	13.1758	200	2	507.305	1013.6	2.96571	87.3283	12374	12374	MS2	0/0
	High		LVAASQAALGL	CB06.raw	Unambiguous	3	1	4502027;gi-4502027 ref		CID	1	0	1	1	3.08552			0	1.09156	135	2	507.305	1013.6	3.02592	87.6713	12437	12437	MS2	0/0
	High		LVAASQAALGL	CB06.raw	Unambiguous	3	1	4502027;gi-4502027 ref		CID	1	0	1	1	3.41578			0	15.7694	200	2	507.304	1013.6	2.54419	88.0285	12503	12503	MS2	0/0
	High		VFDEFKPLVEEPQNLIK	CB06.raw	Unambiguous	3	1	4502027;gi-4502027 ref		CID	1	0	1	1	4.07285			0	0.56519	177	3	682.373	2045.1	3.83078	100.936	14866	14866	MS2	0/0
	High		VFDEFKPLVEEPQNLIK	CB06.raw	Unambiguous	3	1	4502027;gi-4502027 ref		CID	1	0	1	1	4.5667			0	5.02105	200	2	1023.06	2045.1	3.65829	101.03	14883	14883	MS2	0/0
	High		VFDEFKPLVEEPQNLIK	CB06.raw	Unambiguous	3	1	4502027;gi-4502027 ref		CID	1	0	1	1	4.81671			0	0	52	3	682.372	2045.1	3.02498	101.288	14930	14930	MS2	0/0
	High		VFDEFKPLVEEPQNLIK	CB06.raw	Unambiguous	3	1	4502027;gi-4502027 ref		CID	1	0	1	1	3.55061			0	11.1357	200	2	1023.06	2045.1	4.07611	101.38	14947	14947	MS2	0/0
	High		VFDEFKPLVEEPQNLIK	CB06.raw	Unambiguous	3	1	4502027;gi-4502027 ref		CID	1	0	1	1	4.24776			0	0.492229	200	3	682.373	2045.1	3.92031	101.641	14994	14994	MS2	0/0
	High		VFDEFKPLVEEPQNLIK	CB06.raw	Unambiguous	3	1	4502027;gi-4502027 ref		CID	1	0	1	1	3.86659			0	32.9512	200	3	682.372	2045.1	3.20404	101.994	15058	15058	MS2	0/0
	High		VFDEFKPLVEEPQNLIK	CB06.raw	Unambiguous	3	1	4502027;gi-4502027 ref		CID	1	0	1	1	3.66072			0	6.89669	200	3	682.373	2045.11	4.90518	102.702	15187	15187	MS2	0/0
	High		VFDEFKPLVEEPQNLIK	CB06.raw	Unambiguous	3	1	4502027;gi-4502027 ref		CID	1	0	1	1	3.55237			0	27.5766	200	3	682.373	2045.1	4.45751	103.114	15262	15262	MS2	0/0
	High		SHcIAEVENDEmPADLPSLAADFVESK	CB06.raw	Unambiguous	3	1	4502027;gi-4502027 ref	C3(Carbamidomethyl); M12(Oxidation)	CID	1	0	1	1	5.71869			0		200	3	997.442	2990.31	-9.01415	104.108	15445	15445	MS2	0/0
	High		SHcIAEVENDEmPADLPSLAADFVESK	CB06.raw	Unambiguous	3	1	4502027;gi-4502027 ref	C3(Carbamidomethyl); M12(Oxidation)	CID	1	0	1	1	6.22345			0	4.764	112	3	997.455	2990.35	3.96717	104.269	15474	15474	MS2	0/0
	High		SHcIAEVENDEmPADLPSLAADFVESK	CB06.raw	Unambiguous	3	1	4502027;gi-4502027 ref	C3(Carbamidomethyl); M12(Oxidation)	CID	1	0	1	1	4.3605			0	2.75582	200	3	997.454	2990.35	2.98746	104.689	15551	15551	MS2	0/0
	High		HPYFYAPELLFFAK	CB06.raw	Unambiguous	2	1	4502027;gi-4502027 ref		CID	1	0	1	1	3.73427			0	0	200	3	581.639	1742.9	4.20051	112.347	16947	16947	MS2	0/0
	High		ALVLIAFAQYLQQcPFEDHVK	CB06.raw	Unambiguous	3	1	4502027;gi-4502027 ref	C14(Carbamidomethyl)	CID	1	0	1	1	3.67393			0	11.8793	200	3	830.77	2490.29	3.89417	116.94	17792	17792	MS2	0/0
	High		mPcAEDYLSVVLNQLcVLHEK	CB06.raw	Unambiguous	3	1	4502027;gi-4502027 ref	M1(Oxidation); C3(Carbamidomethyl); C16(Carbamidomethyl)	CID	1	0	1	1	4.30186			0	1.21154	200	3	845.411	2534.22	4.07506	117.119	17825	17825	MS2	0/0
	High		DVFLGmFLYEYAR	CB06.raw	Unambiguous	3	1	4502027;gi-4502027 ref	M6(Oxidation)	CID	1	0	1	1	4.8748			0	1.70354	200	2	820.398	1639.79	4.14562	118.498	18077	18077	MS2	0/0
	High		DVFLGmFLYEYAR	CB06.raw	Unambiguous	3	1	4502027;gi-4502027 ref	M6(Oxidation)	CID	1	0	1	1	4.10052			0	2.39189	200	2	820.397	1639.79	3.10342	118.848	18141	18141	MS2	0/0
	High		DVFLGmFLYEYAR	CB06.raw	Unambiguous	3	1	4502027;gi-4502027 ref	M6(Oxidation)	CID	1	0	1	1	3.07549			0	16.121	200	2	820.399	1639.79	4.74116	119.156	18197	18197	MS2	0/0
		High	YLYEIAR	CB06.raw	Unambiguous	2	1	4502027;gi-4502027 ref		CID	1	0	1	1		35.66	0.0142341	0	11.5958	115	2	464.251	927.495	1.96827	51.3167	5652	5652	MS2	5/48
		High	YLYEIAR	CB06.raw	Unambiguous	2	1	4502027;gi-4502027 ref		CID	1	0	1	1		33.7	0.0301165	0	15.1036	125	2	464.251	927.496	2.42891	51.6864	5722	5722	MS2	10/48
		High	FQNALLVR	CB06.raw	Unambiguous	3	1	4502027;gi-4502027 ref		CID	1	0	1	1		42.52	0.00249652	0	7.35398	200	2	480.786	960.564	1.88155	54.739	6297	6297	MS2	6/80
		High	FQNALLVR	CB06.raw	Unambiguous	3	1	4502027;gi-4502027 ref		CID	1	0	1	1		45.17	0.00135623	0	0.926058	55	2	480.786	960.565	2.38988	53.622	6085	6085	MS2	6/80
		High	FQNALLVR	CB06.raw	Unambiguous	3	1	4502027;gi-4502027 ref		CID	1	0	1	1		41.39	0.00318761	0	0	200	2	480.786	960.565	2.83466	54.3642	6226	6226	MS2	6/80
		High	FQNALLVR	CB06.raw	Unambiguous	3	1	4502027;gi-4502027 ref		CID	0.3929	0	1	1		55.71	0.000117887	0	4.30974	146	2	480.786	960.566	3.08883	53.9766	6153	6153	MS2	7/80
		High	QTALVELVK	CB06.raw	Unambiguous	2	1	4502027;gi-4502027 ref		CID	1	0	1	1		36.79	0.0135698	0	5.3239	200	2	500.807	1000.61	2.71996	61.2136	7514	7514	MS2	5/96
		High	QTALVELVK	CB06.raw	Unambiguous	2	1	4502027;gi-4502027 ref		CID	1	0	1	1		60	6.48e-05	0	4.0043	200	2	500.807	1000.61	3.26894	60.8402	7444	7444	MS2	8/96
		High	LVAASQAALGL	CB06.raw	Unambiguous	3	1	4502027;gi-4502027 ref		CID	1	0	1	1		36.38	0.0105176	0	51.8863	200	2	507.304	1013.6	2.1829	88.7628	12638	12638	MS2	14/90
		High	LVAASQAALGL	CB06.raw	Unambiguous	3	1	4502027;gi-4502027 ref		CID	1	0	1	1		71.63	3.31167e-06	0	15.7694	200	2	507.304	1013.6	2.54419	88.0285	12503	12503	MS2	9/90
		High	LVAASQAALGL	CB06.raw	Unambiguous	3	1	4502027;gi-4502027 ref		CID	1	0	1	1		69.02	6.04014e-06	0	13.1758	200	2	507.305	1013.6	2.96571	87.3283	12374	12374	MS2	9/90
		High	LVAASQAALGL	CB06.raw	Unambiguous	3	1	4502027;gi-4502027 ref		CID	1	0	1	1		83.41	2.1981e-07	0	1.09156	135	2	507.305	1013.6	3.02592	87.6713	12437	12437	MS2	9/90
		High	LVAASQAALGL	CB06.raw	Unambiguous	3	1	4502027;gi-4502027 ref		CID	1	0	1	1		50.4	0.000406301	0	21.5728	200	2	507.305	1013.6	4.35067	88.4151	12574	12574	MS2	8/90
		High	KQTALVELVK	CB06.raw	Unambiguous	2	1	4502027;gi-4502027 ref		CID	1	0	1	1		31.35	0.0280672	1	30.6608	200	2	564.855	1128.7	3.27711	40.6741	3656	3656	MS2	10/108
		High	KQTALVELVK	CB06.raw	Unambiguous	2	1	4502027;gi-4502027 ref		CID	1	0	1	1		30.28	0.0344554	1	46.8265	200	2	564.856	1128.7	4.46676	40.3231	3592	3592	MS2	12/108
		High	LVNEVTEFAK	CB06.raw	Unambiguous	3	1	4502027;gi-4502027 ref		CID	1	0	1	1		44.21	0.00283917	0	2.61691	77	2	575.313	1149.62	2.83784	57.6637	6849	6849	MS2	13/100
		High	LVNEVTEFAK	CB06.raw	Unambiguous	3	1	4502027;gi-4502027 ref		CID	1	0	1	1		45.71	0.00200998	0	1.33826	165	2	575.313	1149.62	3.0502	57.3225	6785	6785	MS2	13/100
		High	FKDLGEENFK	CB06.raw	Unambiguous	3	1	4502027;gi-4502027 ref		CID	1	0	1	1		36.02	0.0200528	1	7.57759	200	2	613.808	1226.61	2.91124	37.8423	3137	3137	MS2	8/104
		High	FKDLGEENFK	CB06.raw	Unambiguous	3	1	4502027;gi-4502027 ref		CID	1	0	1	1		38.38	0.0116968	1	2.1478	200	3	409.541	1226.61	2.95003	37.7779	3125	3125	MS2	11/104
		High	FKDLGEENFK	CB06.raw	Unambiguous	3	1	4502027;gi-4502027 ref		CID	1	0	1	1		34.48	0.028427	1	3.88649	200	3	409.541	1226.61	3.54714	38.5187	3264	3264	MS2	6/104
		High	AVmDDFAAFVEK	CB06.raw	Unambiguous	3	1	4502027;gi-4502027 ref	M3(Oxidation)	CID	1	0	1	1		58.99	5.09778e-05	0	13.396	156	2	679.82	1358.63	1.91775	82.0016	11393	11393	MS2	17/88
		High	AVmDDFAAFVEK	CB06.raw	Unambiguous	3	1	4502027;gi-4502027 ref	M3(Oxidation)	CID	1	0	1	1		69.04	4.85232e-06	0	3.17336	188	2	679.82	1358.63	2.63653	81.5364	11304	11304	MS2	15/88
		High	AVmDDFAAFVEK	CB06.raw	Unambiguous	3	1	4502027;gi-4502027 ref	M3(Oxidation)	CID	1	0	1	1		65.56	1.07019e-05	0	20.2541	200	2	679.821	1358.63	3.08577	82.7648	11535	11535	MS2	15/88
		High	AVmDDFAAFVEK	CB06.raw	Unambiguous	3	1	4502027;gi-4502027 ref	M3(Oxidation)	CID	1	0	1	1		68.52	5.87025e-06	0	3.80562	190	2	679.821	1358.63	3.62485	81.2015	11241	11241	MS2	9/88
		High	AVmDDFAAFVEK	CB06.raw	Unambiguous	3	1	4502027;gi-4502027 ref	M3(Oxidation)	CID	1	0	1	1		69.73	4.44812e-06	0	2.17636	116	2	679.821	1358.63	3.7147	82.4105	11469	11469	MS2	16/88
		High	AVmDDFAAFVEK	CB06.raw	Unambiguous	3	1	4502027;gi-4502027 ref	M3(Oxidation)	CID	1	0	1	1		69.5	4.80785e-06	0	17.7986	200	2	679.822	1358.64	4.43348	80.8527	11173	11173	MS2	16/88
		High	VPQVSTPTLVEVSR	CB06.raw	Unambiguous	3	1	4502027;gi-4502027 ref		CID	1	0	1	1		61.74	3.49345e-05	0	0.499529	200	2	756.427	1511.85	2.80597	72.8479	9688	9688	MS2	12/148
		High	VPQVSTPTLVEVSR	CB06.raw	Unambiguous	3	1	4502027;gi-4502027 ref		CID	1	0	1	1		65.75	1.38624e-05	0	2.10855	200	2	756.427	1511.85	3.20968	72.522	9628	9628	MS2	10/148
		High	DVFLGmFLYEYAR	CB06.raw	Unambiguous	3	1	4502027;gi-4502027 ref	M6(Oxidation)	CID	1	0	1	1		48.01	0.000893405	0	2.39189	200	2	820.397	1639.79	3.10342	118.848	18141	18141	MS2	9/96
		High	DVFLGmFLYEYAR	CB06.raw	Unambiguous	3	1	4502027;gi-4502027 ref	M6(Oxidation)	CID	1	0	1	1		61.53	4.0286e-05	0	1.70354	200	2	820.398	1639.79	4.14562	118.498	18077	18077	MS2	9/96
		High	KVPQVSTPTLVEVSR	CB06.raw	Unambiguous	3	1	4502027;gi-4502027 ref		CID	1	0	1	1		30.73	0.0217659	1	33.128	200	2	820.473	1639.94	0.651898	58.6448	7035	7035	MS2	8/168
		High	KVPQVSTPTLVEVSR	CB06.raw	Unambiguous	3	1	4502027;gi-4502027 ref		CID	1	0	1	1		54.11	8.5199e-05	1	5.3649	200	3	547.319	1639.94	2.20685	58.5077	7009	7009	MS2	15/168
		High	KVPQVSTPTLVEVSR	CB06.raw	Unambiguous	3	1	4502027;gi-4502027 ref		CID	1	0	1	1		47.27	0.000410624	1	11.5908	200	3	547.319	1639.94	2.54181	58.8654	7076	7076	MS2	16/168
		High	KVPQVSTPTLVEVSR	CB06.raw	Unambiguous	3	1	4502027;gi-4502027 ref		CID	1	0	1	1		48.43	0.000307912	1	4.53614	200	3	547.319	1639.94	3.43503	58.0975	6930	6930	MS2	19/168
		High	KVPQVSTPTLVEVSR	CB06.raw	Unambiguous	3	1	4502027;gi-4502027 ref		CID	1	0	1	1		44.29	0.000891878	1	1.64387	200	2	820.476	1639.94	3.77819	58.1893	6948	6948	MS2	11/168
		High	QNcELFEQLGEYK	CB06.raw	Unambiguous	3	1	4502027;gi-4502027 ref	C3(Carbamidomethyl)	CID	1	0	1	1		51.65	0.000220562	0	13.5688	200	2	829.383	1657.76	3.77222	79.9518	11003	11003	MS2	9/144
		High	RPcFSALEVDETYVPK	CB06.raw	Unambiguous	3	1	4502027;gi-4502027 ref	C3(Carbamidomethyl)	CID	1	0	1	1		41.95	0.00446784	0	0	200	3	637.651	1910.94	3.02409	71.8133	9498	9498	MS2	9/180
		High	RPcFSALEVDETYVPK	CB06.raw	Unambiguous	3	1	4502027;gi-4502027 ref	C3(Carbamidomethyl)	CID	1	0	1	1		37.6	0.0123384	0	71.0654	200	3	637.651	1910.94	3.31155	72.1795	9565	9565	MS2	11/180
		High	VFDEFKPLVEEPQNLIK	CB06.raw	Unambiguous	3	1	4502027;gi-4502027 ref		CID	1	0	1	1		34.3	0.0182981	0	0	52	3	682.372	2045.1	3.02498	101.288	14930	14930	MS2	8/172
		High	VFDEFKPLVEEPQNLIK	CB06.raw	Unambiguous	3	1	4502027;gi-4502027 ref		CID	1	0	1	1		36.81	0.00987006	0	5.02105	200	2	1023.06	2045.1	3.65829	101.03	14883	14883	MS2	11/172
		High	VFDEFKPLVEEPQNLIK	CB06.raw	Unambiguous	3	1	4502027;gi-4502027 ref		CID	1	0	1	1		30.45	0.0429599	0	0.56519	177	3	682.373	2045.1	3.83078	100.936	14866	14866	MS2	14/172
		High	VFDEFKPLVEEPQNLIK	CB06.raw	Unambiguous	3	1	4502027;gi-4502027 ref		CID	1	0	1	1		35.66	0.0129574	0	0.492229	200	3	682.373	2045.1	3.92031	101.641	14994	14994	MS2	16/172
		High	ALVLIAFAQYLQQcPFEDHVK	CB06.raw	Unambiguous	3	1	4502027;gi-4502027 ref	C14(Carbamidomethyl)	CID	1	0	1	1		32.36	0.0375755	0	11.8793	200	3	830.77	2490.29	3.89417	116.94	17792	17792	MS2	8/208
		High	mPcAEDYLSVVLNQLcVLHEK	CB06.raw	Unambiguous	3	1	4502027;gi-4502027 ref	M1(Oxidation); C3(Carbamidomethyl); C16(Carbamidomethyl)	CID	1	0	1	1		52.44	0.000460978	0	1.21154	200	3	845.411	2534.22	4.07506	117.119	17825	17825	MS2	16/192
		High	LVRPEVDVmcTAFHDNEETFLK	CB06.raw	Unambiguous	2	1	4502027;gi-4502027 ref	M9(Oxidation); C10(Carbamidomethyl)	CID	1	0	1	1		33.64	0.0333036	0	18.5437	200	4	667.324	2666.27	5.27391	74.583	10014	10014	MS2	17/244
		High	SHcIAEVENDEmPADLPSLAADFVESK	CB06.raw	Unambiguous	3	1	4502027;gi-4502027 ref	C3(Carbamidomethyl); M12(Oxidation)	CID	1	0	1	1		40.64	0.00157925	0		200	3	997.442	2990.31	-9.01415	104.108	15445	15445	MS2	32/280
		High	SHcIAEVENDEmPADLPSLAADFVESK	CB06.raw	Unambiguous	3	1	4502027;gi-4502027 ref	C3(Carbamidomethyl); M12(Oxidation)	CID	1	0	1	1		53.1	0.000112404	0	2.75582	200	3	997.454	2990.35	2.98746	104.689	15551	15551	MS2	31/280
		High	SHcIAEVENDEmPADLPSLAADFVESK	CB06.raw	Unambiguous	3	1	4502027;gi-4502027 ref	C3(Carbamidomethyl); M12(Oxidation)	CID	1	0	1	1		62.03	1.54147e-05	0	4.764	112	3	997.455	2990.35	3.96717	104.269	15474	15474	MS2	26/280
	High		LVNEVTEFAK	CB07.raw	Unambiguous	3	1	4502027;gi-4502027 ref		CID	1	0	1	1	3.45778			0	2.29992	200	2	575.314	1149.62	4.64295	57.2579	6415	6415	MS2	0/0
	High		LVNEVTEFAK	CB07.raw	Unambiguous	3	1	4502027;gi-4502027 ref		CID	1	0	1	1	3.27151			0	1.14166	200	2	575.314	1149.62	4.64295	57.6057	6478	6478	MS2	0/0
	High		LVNEVTEFAK	CB07.raw	Unambiguous	3	1	4502027;gi-4502027 ref		CID	1	0	1	1	2.93361			0	8.2418	200	2	575.314	1149.62	4.64295	57.9591	6542	6542	MS2	0/0
	High		KVPQVSTPTLVEVSR	CB07.raw	Unambiguous	3	1	4502027;gi-4502027 ref		CID	1	0	1	1	4.25975			1	5.0287	200	3	547.319	1639.94	3.65834	58.4146	6624	6624	MS2	0/0
	High		QNcELFEQLGEYK	CB07.raw	Unambiguous	3	1	4502027;gi-4502027 ref	C3(Carbamidomethyl)	CID	1	0	1	1	3.17721			0	15.3479	200	2	829.383	1657.76	3.62495	80.1042	10531	10531	MS2	0/0
	High		AVmDDFAAFVEK	CB07.raw	Unambiguous	3	1	4502027;gi-4502027 ref	M3(Oxidation)	CID	1	0	1	1	4.00389			0	2.96092	200	2	679.82	1358.63	2.63653	81.0286	10702	10702	MS2	0/0
	High		AVmDDFAAFVEK	CB07.raw	Unambiguous	3	1	4502027;gi-4502027 ref	M3(Oxidation)	CID	1	0	1	1	3.81872			0	12.1559	200	2	679.821	1358.64	4.25379	81.3589	10763	10763	MS2	0/0
	High		AVmDDFAAFVEK	CB07.raw	Unambiguous	3	1	4502027;gi-4502027 ref	M3(Oxidation)	CID	1	0	1	1	3.75883			0	12.3922	200	2	679.821	1358.64	4.07409	82.0705	10892	10892	MS2	0/0
	High		AVmDDFAAFVEK	CB07.raw	Unambiguous	3	1	4502027;gi-4502027 ref	M3(Oxidation)	CID	1	0	1	1	3.92237			0	0	200	2	679.821	1358.63	3.62485	82.3928	10951	10951	MS2	0/0
	High		LVAASQAALGL	CB07.raw	Unambiguous	3	1	4502027;gi-4502027 ref		CID	1	0	1	1	3.0782			0	22.9169	200	2	507.305	1013.6	4.35067	87.3922	11851	11851	MS2	0/0
	High		LVAASQAALGL	CB07.raw	Unambiguous	3	1	4502027;gi-4502027 ref		CID	1	0	1	1	3.41997			0	12.1169	200	2	507.305	1013.6	2.72484	87.7725	11919	11919	MS2	0/0
	High		VFDEFKPLVEEPQNLIK	CB07.raw	Unambiguous	3	1	4502027;gi-4502027 ref		CID	1	0	1	1	3.87683			0	4.42484	200	3	682.372	2045.1	2.75638	101.023	14266	14266	MS2	0/0
	High		VFDEFKPLVEEPQNLIK	CB07.raw	Unambiguous	3	1	4502027;gi-4502027 ref		CID	1	0	1	1	3.68025			0	1.43135	200	3	682.374	2045.11	5.17378	101.387	14328	14328	MS2	0/0
	High		SHcIAEVENDEmPADLPSLAADFVESK	CB07.raw	Unambiguous	3	1	4502027;gi-4502027 ref	C3(Carbamidomethyl); M12(Oxidation)	CID	1	0	1	1	4.41334			0	12.488	200	3	997.457	2990.36	5.25304	104.28	14842	14842	MS2	0/0
	High		DVFLGmFLYEYAR	CB07.raw	Unambiguous	3	1	4502027;gi-4502027 ref	M6(Oxidation)	CID	1	0	1	1	4.32879			0	3.2689	200	2	820.397	1639.79	3.02898	118.543	17377	17377	MS2	0/0
		High	YLYEIAR	CB07.raw	Unambiguous	2	1	4502027;gi-4502027 ref		CID	1	0	1	1		35.67	0.0174672	0	28.2835	200	2	464.252	927.496	2.95536	51.3251	5327	5327	MS2	5/48
		High	FQNALLVR	CB07.raw	Unambiguous	3	1	4502027;gi-4502027 ref		CID	1	0	1	1		32.65	0.024229	0	0	200	2	480.786	960.565	2.19926	54.1143	5843	5843	MS2	6/80
		High	FQNALLVR	CB07.raw	Unambiguous	3	1	4502027;gi-4502027 ref		CID	1	0	1	1		52.17	0.000262717	0	1.59108	200	2	480.787	960.566	3.59715	53.7659	5779	5779	MS2	7/80
		High	FQNALLVR	CB07.raw	Unambiguous	3	1	4502027;gi-4502027 ref		CID	1	0	1	1		35.92	0.0110787	0	5.6877	200	2	480.787	960.566	3.59715	53.4322	5719	5719	MS2	6/80
		High	QTALVELVK	CB07.raw	Unambiguous	2	1	4502027;gi-4502027 ref		CID	1	0	1	1		42.75	0.00344013	0	0	200	2	500.807	1000.61	2.78096	61.12	7114	7114	MS2	6/96
		High	LVAASQAALGL	CB07.raw	Unambiguous	3	1	4502027;gi-4502027 ref		CID	1	0	1	1		84.91	1.55613e-07	0	12.1169	200	2	507.305	1013.6	2.72484	87.7725	11919	11919	MS2	9/90
		High	LVAASQAALGL	CB07.raw	Unambiguous	3	1	4502027;gi-4502027 ref		CID	1	0	1	1		48.22	0.000671193	0	22.9169	200	2	507.305	1013.6	4.35067	87.3922	11851	11851	MS2	9/90
		High	LVNEVTEFAK	CB07.raw	Unambiguous	3	1	4502027;gi-4502027 ref		CID	1	0	1	1		42.25	0.00435429	0	8.2418	200	2	575.314	1149.62	4.64295	57.9591	6542	6542	MS2	6/100
		High	LVNEVTEFAK	CB07.raw	Unambiguous	3	1	4502027;gi-4502027 ref		CID	1	0	1	1		46.72	0.00155567	0	2.29992	200	2	575.314	1149.62	4.64295	57.2579	6415	6415	MS2	9/100
		High	LVNEVTEFAK	CB07.raw	Unambiguous	3	1	4502027;gi-4502027 ref		CID	1	0	1	1		42.21	0.00439458	0	1.14166	200	2	575.314	1149.62	4.64295	57.6057	6478	6478	MS2	13/100
		High	FKDLGEENFK	CB07.raw	Unambiguous	3	1	4502027;gi-4502027 ref		CID	1	0	1	1		34.84	0.0263132	1	0	200	3	409.541	1226.61	2.65148	37.5181	2878	2878	MS2	7/104
		High	AVmDDFAAFVEK	CB07.raw	Unambiguous	3	1	4502027;gi-4502027 ref	M3(Oxidation)	CID	1	0	1	1		63.21	1.85759e-05	0	2.96092	200	2	679.82	1358.63	2.63653	81.0286	10702	10702	MS2	15/88
		High	AVmDDFAAFVEK	CB07.raw	Unambiguous	3	1	4502027;gi-4502027 ref	M3(Oxidation)	CID	1	0	1	1		52.29	0.000246409	0	0	200	2	679.821	1358.63	3.62485	82.3928	10951	10951	MS2	13/88
		High	AVmDDFAAFVEK	CB07.raw	Unambiguous	3	1	4502027;gi-4502027 ref	M3(Oxidation)	CID	1	0	1	1		61.91	2.75704e-05	0	12.3922	200	2	679.821	1358.64	4.07409	82.0705	10892	10892	MS2	14/88
		High	AVmDDFAAFVEK	CB07.raw	Unambiguous	3	1	4502027;gi-4502027 ref	M3(Oxidation)	CID	1	0	1	1		42.26	0.00254654	0	12.1559	200	2	679.821	1358.64	4.25379	81.3589	10763	10763	MS2	14/88
		High	VPQVSTPTLVEVSR	CB07.raw	Unambiguous	3	1	4502027;gi-4502027 ref		CID	1	0	1	1		40.05	0.00432986	0	5.80927	200	2	756.428	1511.85	3.53265	73.0354	9254	9254	MS2	7/148
		High	VPQVSTPTLVEVSR	CB07.raw	Unambiguous	3	1	4502027;gi-4502027 ref		CID	1	0	1	1		36.86	0.00902556	0	9.15354	200	2	756.428	1511.85	4.17859	72.639	9181	9181	MS2	7/148
		High	DVFLGmFLYEYAR	CB07.raw	Unambiguous	3	1	4502027;gi-4502027 ref	M6(Oxidation)	CID	1	0	1	1		63.3	2.6427e-05	0	3.2689	200	2	820.397	1639.79	3.02898	118.543	17377	17377	MS2	9/96
		High	KVPQVSTPTLVEVSR	CB07.raw	Unambiguous	3	1	4502027;gi-4502027 ref		CID	1	0	1	1		33.46	0.00987289	1	35.2877	200	2	820.475	1639.94	2.51279	58.1599	6578	6578	MS2	12/168
		High	KVPQVSTPTLVEVSR	CB07.raw	Unambiguous	3	1	4502027;gi-4502027 ref		CID	1	0	1	1		44.03	0.000929112	1	5.0287	200	3	547.319	1639.94	3.65834	58.4146	6624	6624	MS2	13/168
		High	QNcELFEQLGEYK	CB07.raw	Unambiguous	3	1	4502027;gi-4502027 ref	C3(Carbamidomethyl)	CID	1	0	1	1		59.52	3.60747e-05	0	15.3479	200	2	829.383	1657.76	3.62495	80.1042	10531	10531	MS2	9/144
		High	VFDEFKPLVEEPQNLIK	CB07.raw	Unambiguous	3	1	4502027;gi-4502027 ref		CID	1	0	1	1		32.27	0.0275117	0	1.43135	200	3	682.374	2045.11	5.17378	101.387	14328	14328	MS2	9/172
		High	SHcIAEVENDEmPADLPSLAADFVESK	CB07.raw	Unambiguous	3	1	4502027;gi-4502027 ref	C3(Carbamidomethyl); M12(Oxidation)	CID	1	0	1	1		28.96	0.0292232	0	12.488	200	3	997.457	2990.36	5.25304	104.28	14842	14842	MS2	24/280
	High		LVNEVTEFAK	CB08.raw	Unambiguous	3	1	4502027;gi-4502027 ref		CID	1	0	1	1	3.14614			0	7.12588	200	2	575.314	1149.62	5.59859	58.4754	6367	6367	MS2	0/0
	High		KVPQVSTPTLVEVSR	CB08.raw	Unambiguous	3	1	4502027;gi-4502027 ref		CID	1	0	1	1	4.05463			1	0	200	3	547.32	1639.95	5.22148	59.2862	6507	6507	MS2	0/0
	High		QNcELFEQLGEYK	CB08.raw	Unambiguous	3	1	4502027;gi-4502027 ref	C3(Carbamidomethyl)	CID	1	0	1	1	3.67381			0	10.5113	200	2	829.384	1657.76	4.87675	80.6112	10095	10095	MS2	0/0
	High		AVmDDFAAFVEK	CB08.raw	Unambiguous	3	1	4502027;gi-4502027 ref	M3(Oxidation)	CID	1	0	1	1	3.70266			0	11.0919	200	2	679.822	1358.64	4.79287	81.5545	10263	10263	MS2	0/0
	High		AVmDDFAAFVEK	CB08.raw	Unambiguous	3	1	4502027;gi-4502027 ref	M3(Oxidation)	CID	1	0	1	1	3.79164			0	8.01159	200	2	679.822	1358.64	4.88272	81.8942	10325	10325	MS2	0/0
	High		AVmDDFAAFVEK	CB08.raw	Unambiguous	3	1	4502027;gi-4502027 ref	M3(Oxidation)	CID	1	0	1	1	3.29681			0	7.76872	200	2	679.823	1358.64	6.32027	82.2357	10385	10385	MS2	0/0
	High		AVmDDFAAFVEK	CB08.raw	Unambiguous	3	1	4502027;gi-4502027 ref	M3(Oxidation)	CID	1	0	1	1	3.2813			0	7.81777	200	2	679.822	1358.64	5.4218	82.6145	10451	10451	MS2	0/0
	High		AVmDDFAAFVEK	CB08.raw	Unambiguous	3	1	4502027;gi-4502027 ref	M3(Oxidation)	CID	1	0	1	1	3.98711			0	0	200	2	679.822	1358.64	5.06241	82.955	10510	10510	MS2	0/0
	High		LVAASQAALGL	CB08.raw	Unambiguous	3	1	4502027;gi-4502027 ref		CID	1	0	1	1	3.16168			0	18.1748	200	2	507.305	1013.6	3.92916	88.3441	11446	11446	MS2	0/0
	High		VFDEFKPLVEEPQNLIK	CB08.raw	Unambiguous	3	1	4502027;gi-4502027 ref		CID	1	0	1	1	3.65734			0	0	200	3	682.373	2045.1	4.63658	101.825	13724	13724	MS2	0/0
	High		SHcIAEVENDEmPADLPSLAADFVESK	CB08.raw	Unambiguous	3	1	4502027;gi-4502027 ref	C3(Carbamidomethyl); M12(Oxidation)	CID	1	0	1	1	3.79498			0	0	200	3	997.451	2990.34	-0.257841	104.545	14180	14180	MS2	0/0
	High		SHcIAEVENDEmPADLPSLAADFVESK	CB08.raw	Unambiguous	3	1	4502027;gi-4502027 ref	C3(Carbamidomethyl); M12(Oxidation)	CID	1	0	1	1	4.4835			0	9.87235	200	3	997.457	2990.36	5.43674	104.562	14183	14183	MS2	0/0
	High		SHcIAEVENDEmPADLPSLAADFVESK	CB08.raw	Unambiguous	3	1	4502027;gi-4502027 ref	C3(Carbamidomethyl); M12(Oxidation)	CID	1	0	1	1	5.64201			0	12.1146	200	3	997.457	2990.36	5.19181	104.933	14246	14246	MS2	0/0
	High		SHcIAEVENDEmPADLPSLAADFVESK	CB08.raw	Unambiguous	3	1	4502027;gi-4502027 ref	C3(Carbamidomethyl); M12(Oxidation)	CID	1	0	1	1	3.82811			0	10.0112	200	3	997.456	2990.35	4.64072	105.073	14270	14270	MS2	0/0
	High		DVFLGmFLYEYAR	CB08.raw	Unambiguous	3	1	4502027;gi-4502027 ref	M6(Oxidation)	CID	1	0	1	1	3.63026			0	10.7224	200	2	820.4	1639.79	6.52777	118.658	16610	16610	MS2	0/0
		High	FQNALLVR	CB08.raw	Unambiguous	3	1	4502027;gi-4502027 ref		CID	1	0	1	1		44.24	0.00166691	0	14.0264	200	2	480.787	960.567	4.67734	54.6638	5738	5738	MS2	6/80
		High	FQNALLVR	CB08.raw	Unambiguous	3	1	4502027;gi-4502027 ref		CID	1	0	1	1		33.83	0.0203895	0	9.41299	200	2	480.787	960.568	5.24921	54.318	5679	5679	MS2	5/80
		High	LVAASQAALGL	CB08.raw	Unambiguous	3	1	4502027;gi-4502027 ref		CID	1	0	1	1		60.47	3.99805e-05	0	18.1748	200	2	507.305	1013.6	3.92916	88.3441	11446	11446	MS2	9/90
		High	LVAASQAALGL	CB08.raw	Unambiguous	3	1	4502027;gi-4502027 ref		CID	1	0	1	1		64.29	1.65901e-05	0	16.8231	200	2	507.305	1013.6	4.53132	88.0085	11386	11386	MS2	9/90
		High	LVNEVTEFAK	CB08.raw	Unambiguous	3	1	4502027;gi-4502027 ref		CID	1	0	1	1		44.24	0.00274429	0	7.12588	200	2	575.314	1149.62	5.59859	58.4754	6367	6367	MS2	8/100
		High	LVNEVTEFAK	CB08.raw	Unambiguous	3	1	4502027;gi-4502027 ref		CID	1	0	1	1		48.56	0.0010184	0	4.54824	200	2	575.315	1149.62	6.02332	58.1324	6311	6311	MS2	8/100
		High	AVmDDFAAFVEK	CB08.raw	Unambiguous	3	1	4502027;gi-4502027 ref	M3(Oxidation)	CID	1	0	1	1		46.73	0.000894948	0	11.0919	200	2	679.822	1358.64	4.79287	81.5545	10263	10263	MS2	15/88
		High	AVmDDFAAFVEK	CB08.raw	Unambiguous	3	1	4502027;gi-4502027 ref	M3(Oxidation)	CID	1	0	1	1		60.46	3.79138e-05	0	8.01159	200	2	679.822	1358.64	4.88272	81.8942	10325	10325	MS2	7/88
		High	AVmDDFAAFVEK	CB08.raw	Unambiguous	3	1	4502027;gi-4502027 ref	M3(Oxidation)	CID	1	0	1	1		48.98	0.000530557	0	0	200	2	679.822	1358.64	5.06241	82.955	10510	10510	MS2	9/88
		High	AVmDDFAAFVEK	CB08.raw	Unambiguous	3	1	4502027;gi-4502027 ref	M3(Oxidation)	CID	1	0	1	1		48.12	0.000642118	0	7.81777	200	2	679.822	1358.64	5.4218	82.6145	10451	10451	MS2	12/88
		High	AVmDDFAAFVEK	CB08.raw	Unambiguous	3	1	4502027;gi-4502027 ref	M3(Oxidation)	CID	1	0	1	1		36.58	0.00915409	0	7.76872	200	2	679.823	1358.64	6.32027	82.2357	10385	10385	MS2	9/88
		High	VPQVSTPTLVEVSR	CB08.raw	Unambiguous	3	1	4502027;gi-4502027 ref		CID	1	0	1	1		35.07	0.0136293	0	5.46198	200	2	756.428	1511.85	3.93636	73.2747	8825	8825	MS2	10/148
		High	VPQVSTPTLVEVSR	CB08.raw	Unambiguous	3	1	4502027;gi-4502027 ref		CID	1	0	1	1		31.48	0.0330714	0	10.6307	200	2	756.429	1511.85	5.63194	73.6404	8889	8889	MS2	5/148
		High	DVFLGmFLYEYAR	CB08.raw	Unambiguous	3	1	4502027;gi-4502027 ref	M6(Oxidation)	CID	1	0	1	1		39.84	0.00581535	0	10.7224	200	2	820.4	1639.79	6.52777	118.658	16610	16610	MS2	13/96
		High	KVPQVSTPTLVEVSR	CB08.raw	Unambiguous	3	1	4502027;gi-4502027 ref		CID	1	0	1	1		31.15	0.018033	1	24.2709	200	2	820.476	1639.94	3.70376	59.0082	6458	6458	MS2	8/168
		High	KVPQVSTPTLVEVSR	CB08.raw	Unambiguous	3	1	4502027;gi-4502027 ref		CID	1	0	1	1		54.82	7.89415e-05	1	11.9941	200	2	820.476	1639.94	3.77819	59.0464	6465	6465	MS2	8/168
		High	KVPQVSTPTLVEVSR	CB08.raw	Unambiguous	3	1	4502027;gi-4502027 ref		CID	1	0	1	1		43.75	0.000940383	1	0	200	3	547.32	1639.95	5.22148	59.2862	6507	6507	MS2	13/168
		High	QNcELFEQLGEYK	CB08.raw	Unambiguous	3	1	4502027;gi-4502027 ref	C3(Carbamidomethyl)	CID	1	0	1	1		41.49	0.00223872	0	10.5113	200	2	829.384	1657.76	4.87675	80.6112	10095	10095	MS2	7/144
		High	VFDEFKPLVEEPQNLIK	CB08.raw	Unambiguous	3	1	4502027;gi-4502027 ref		CID	1	0	1	1		34.58	0.0174517	0	0	200	3	682.373	2045.1	4.63658	101.825	13724	13724	MS2	15/172
		High	SHcIAEVENDEmPADLPSLAADFVESK	CB08.raw	Unambiguous	3	1	4502027;gi-4502027 ref	C3(Carbamidomethyl); M12(Oxidation)	CID	1	0	1	1		43.93	0.000962891	0	10.0112	200	3	997.456	2990.35	4.64072	105.073	14270	14270	MS2	31/280
		High	SHcIAEVENDEmPADLPSLAADFVESK	CB08.raw	Unambiguous	3	1	4502027;gi-4502027 ref	C3(Carbamidomethyl); M12(Oxidation)	CID	1	0	1	1		52.33	0.000134502	0	12.1146	200	3	997.457	2990.36	5.19181	104.933	14246	14246	MS2	15/280
		High	SHcIAEVENDEmPADLPSLAADFVESK	CB08.raw	Unambiguous	3	1	4502027;gi-4502027 ref	C3(Carbamidomethyl); M12(Oxidation)	CID	1	0	1	1		30.54	0.0208407	0	9.87235	200	3	997.457	2990.36	5.43674	104.562	14183	14183	MS2	26/280
184226;AAA58656.1	HLF2, partial [Homo sapiens]	39.52	6	20	20	182	348.574	37.96	19	90	2922.02	35.55	18	92	706	77.6396	8.11865
	A5	A7	Sequence	Spectrum File	PSM Ambiguity	# Proteins	# Protein Groups	Protein Group Accessions	Modifications	Activation Type	ΔScore	ΔCn	Rank	Search Engine Rank	XCorr	IonScore	Exp Value	# Missed Cleavages	Isolation Interference [%]	Ion Inject Time [ms]	Charge	m/z [Da]	MH+ [Da]	ΔM [ppm]	RT [min]	First Scan	Last Scan	MS Order	Ions Matched
	High		GEADAmSLDGGYVYTAGK	CB01.raw	Unambiguous	6	1	184226;AAA58656.1	M6(Oxidation)	CID	1	0	1	1	3.57681			0	18.7887	200	2	910.906	1820.8	1.75548	62.7256	7412	7412	MS2	0/0
	High		ESTVFEDLSDEAER	CB01.raw	Unambiguous	6	1	184226;AAA58656.1		CID	1	0	1	1	2.98115			0	39.7753	200	2	813.866	1626.72	7.14668	78.7516	10284	10284	MS2	0/0
	High		ADAVTLDGGFIYEAGLAPYK	CB01.raw	Unambiguous	6	1	184226;AAA58656.1		CID	1	0	1	1	3.80488			0	13.8867	200	2	1036.03	2071.04	2.49311	113.708	16639	16639	MS2	0/0
	High		IDSGLYLGSGYFTAIQNLR	CB01.raw	Unambiguous	6	1	184226;AAA58656.1		CID	1	0	1	1	4.22506			0	0	200	2	1044.55	2088.08	3.4473	115.715	17006	17006	MS2	0/0
		High	DGAGDVAFIR	CB01.raw	Unambiguous	6	1	184226;AAA58656.1		CID	1	0	1	1		44.53	0.00309734	0	23.3755	200	2	510.762	1020.52	4.80581	64.575	7749	7749	MS2	7/72
		High	ESTVFEDLSDEAER	CB01.raw	Unambiguous	6	1	184226;AAA58656.1		CID	1	0	1	1		30.56	0.0211844	0	39.7753	200	2	813.866	1626.72	7.14668	78.7516	10284	10284	MS2	6/104
		High	ADAVTLDGGFIYEAGLAPYK	CB01.raw	Unambiguous	6	1	184226;AAA58656.1		CID	1	0	1	1		41.74	0.00535238	0	13.8867	200	2	1036.03	2071.04	2.49311	113.708	16639	16639	MS2	14/152
		High	IDSGLYLGSGYFTAIQNLR	CB01.raw	Unambiguous	6	1	184226;AAA58656.1		CID	1	0	1	1		53.89	0.000276432	0	0	200	2	1044.55	2088.08	3.4473	115.715	17006	17006	MS2	9/156
	High		SVQWcAVSQPEATK	CB02.raw	Unambiguous	6	1	184226;AAA58656.1	C5(Carbamidomethyl)	CID	1	0	1	1	3.39531			0	66.9429	200	2	795.886	1590.76	4.04753	52.9289	5673	5673	MS2	0/0
	High		SDTSLTWNSVK	CB02.raw	Unambiguous	6	1	184226;AAA58656.1		CID	1	0	1	1	3.30649			0		200	2	619.31	1237.61	6.25701	53.388	5756	5756	MS2	0/0
	High		SNLcALcIGDEQGENK	CB02.raw	Unambiguous	4	1	184226;AAA58656.1	C4(Carbamidomethyl); C7(Carbamidomethyl)	CID	1	0	1	1	3.14795			0	34.4848	200	2	904.405	1807.8	3.96189	60.5785	7064	7064	MS2	0/0
	High		SNLcALcIGDEQGENK	CB02.raw	Unambiguous	4	1	184226;AAA58656.1	C4(Carbamidomethyl); C7(Carbamidomethyl)	CID	1	0	1	1	3.55966			0	37.6634	200	2	904.406	1807.8	5.04228	60.6772	7082	7082	MS2	0/0
	High		GEADAmSLDGGYVYTAGK	CB02.raw	Unambiguous	6	1	184226;AAA58656.1	M6(Oxidation)	CID	1	0	1	1	4.31857			0	0	200	2	910.907	1820.81	3.76673	61.8234	7291	7291	MS2	0/0
	High		GEADAmSLDGGYVYTAGK	CB02.raw	Unambiguous	6	1	184226;AAA58656.1	M6(Oxidation)	CID	1	0	1	1	3.86609			0	35.4011	200	2	910.907	1820.81	2.7611	62.186	7357	7357	MS2	0/0
	High		GEADAmSLDGGYVYTAGK	CB02.raw	Unambiguous	6	1	184226;AAA58656.1	M6(Oxidation)	CID	1	0	1	1	3.14442			0	0	200	2	910.906	1820.8	1.62139	62.3653	7390	7390	MS2	0/0
	High		FDEYFSQScAPGSDPR	CB02.raw	Unambiguous	6	1	184226;AAA58656.1	C9(Carbamidomethyl)	CID	1	0	1	1	3.61501			0	0	200	2	931.889	1862.77	2.87638	63.3807	7579	7579	MS2	0/0
	High		FDEYFSQScAPGSDPR	CB02.raw	Unambiguous	6	1	184226;AAA58656.1	C9(Carbamidomethyl)	CID	1	0	1	1	3.83972			0	12.097	200	2	931.89	1862.77	4.5802	63.4561	7593	7593	MS2	0/0
	High		DGAGDVAFIR	CB02.raw	Unambiguous	6	1	184226;AAA58656.1		CID	1	0	1	1	3.22338			0	44.8458	200	2	510.761	1020.51	3.49003	63.8843	7671	7671	MS2	0/0
	High		VVWcAVGEQELR	CB02.raw	Unambiguous	6	1	184226;AAA58656.1	C4(Carbamidomethyl)	CID	1	0	1	1	3.01341			0	14.7278	200	2	723.365	1445.72	0.839758	69.9315	8764	8764	MS2	0/0
	High		DVTVLQNTDGNNNEAWAK	CB02.raw	Unambiguous	6	1	184226;AAA58656.1		CID	1	0	1	1	3.38201			0	5.97131	200	2	994.973	1988.94	4.25722	71.0442	8963	8963	MS2	0/0
	High		DVTVLQNTDGNNNEAWAK	CB02.raw	Unambiguous	6	1	184226;AAA58656.1		CID	1	0	1	1	5.42872			0	4.40846	200	2	994.974	1988.94	4.56409	71.0726	8968	8968	MS2	0/0
	High		DVTVLQNTDGNNNEAWAK	CB02.raw	Unambiguous	6	1	184226;AAA58656.1		CID	1	0	1	1	3.40759			0	8.93133	200	2	994.974	1988.94	4.68684	71.4106	9028	9028	MS2	0/0
	High		NLLFNDNTEcLAR	CB02.raw	Unambiguous	6	1	184226;AAA58656.1	C10(Carbamidomethyl)	CID	1	0	1	1	3.87637			0	10.616	200	2	790.382	1579.76	2.36896	77.2743	10086	10086	MS2	0/0
	High		GGSFQLNELQGLK	CB02.raw	Unambiguous	6	1	184226;AAA58656.1		CID	1	0	1	1	3.9999			0	8.60773	200	2	695.872	1390.74	2.82332	77.335	10097	10097	MS2	0/0
	High		ESTVFEDLSDEAER	CB02.raw	Unambiguous	6	1	184226;AAA58656.1		CID	1	0	1	1	3.66024			0	0	200	2	813.862	1626.72	2.7193	78.0224	10223	10223	MS2	0/0
	High		YLGPQYVAGITNLK	CB02.raw	Unambiguous	6	1	184226;AAA58656.1		CID	1	0	1	1	4.05313			0	43.9078	200	2	768.927	1536.85	2.37462	85.2606	11543	11543	MS2	0/0
	High		YLGPQYVAGITNLK	CB02.raw	Unambiguous	6	1	184226;AAA58656.1		CID	1	0	1	1	3.32384			0	42.0431	200	2	768.928	1536.85	4.12205	85.6104	11607	11607	MS2	0/0
	High		DSPIQcIQAIAENR	CB02.raw	Unambiguous	6	1	184226;AAA58656.1	C6(Carbamidomethyl)	CID	1	0	1	1	3.45568			0	22.6841	200	2	807.903	1614.8	5.03238	96.118	13509	13509	MS2	0/0
	High		DSPIQcIQAIAENR	CB02.raw	Unambiguous	6	1	184226;AAA58656.1	C6(Carbamidomethyl)	CID	1	0	1	1	3.26869			0	38.2838	200	2	807.9	1614.79	1.70622	96.4019	13560	13560	MS2	0/0
	High		LADFALLcLDGK	CB02.raw	Unambiguous	6	1	184226;AAA58656.1	C8(Carbamidomethyl)	CID	1	0	1	1	3.5078			0	52.3782	200	2	668.354	1335.7	1.84743	103.27	14783	14783	MS2	0/0
	High		ADAVTLDGGFIYEAGLAPYK	CB02.raw	Unambiguous	6	1	184226;AAA58656.1		CID	1	0	1	1	4.41714			0	17.0026	200	2	1036.03	2071.04	2.49311	113.4	16587	16587	MS2	0/0
	High		ADAVTLDGGFIYEAGLAPYK	CB02.raw	Unambiguous	6	1	184226;AAA58656.1		CID	1	0	1	1	5.84171			0	0	200	2	1036.03	2071.05	3.90769	113.433	16593	16593	MS2	0/0
	High		ADAVTLDGGFIYEAGLAPYK	CB02.raw	Unambiguous	6	1	184226;AAA58656.1		CID	1	0	1	1	3.94918			0	0	200	3	691.019	2071.04	2.30979	113.444	16595	16595	MS2	0/0
	High		ESTVFEDLSDEAERDEYELLcPDNTR	CB02.raw	Unambiguous	4	1	184226;AAA58656.1	C21(Carbamidomethyl)	CID	1	0	1	1	4.00344			1	19.5233	200	3	1044.79	3132.37	3.66083	115.025	16882	16882	MS2	0/0
	High		IDSGLYLGSGYFTAIQNLR	CB02.raw	Unambiguous	6	1	184226;AAA58656.1		CID	1	0	1	1	4.84273			0	0	200	2	1044.54	2088.08	2.27809	115.507	16970	16970	MS2	0/0
	High		IDSGLYLGSGYFTAIQNLR	CB02.raw	Unambiguous	6	1	184226;AAA58656.1		CID	1	0	1	1	5.70433			0	8.92354	200	3	696.7	2088.08	4.14238	115.556	16979	16979	MS2	0/0
	High		IDSGLYLGSGYFTAIQNLR	CB02.raw	Unambiguous	6	1	184226;AAA58656.1		CID	1	0	1	1	4.20839			0	4.88529	200	3	696.699	2088.08	2.82703	115.609	16989	16989	MS2	0/0
		High	DGAGDVAFIR	CB02.raw	Unambiguous	6	1	184226;AAA58656.1		CID	1	0	1	1		51.54	0.000541523	0	44.8458	200	2	510.761	1020.51	3.49003	63.8843	7671	7671	MS2	8/72
		High	FQLFGSPSGQK	CB02.raw	Unambiguous	6	1	184226;AAA58656.1		CID	1	0	1	1		34.96	0.0178726	0	5.99011	200	2	598.31	1195.61	1.62689	64.4265	7771	7771	MS2	6/116
		High	LADFALLcLDGK	CB02.raw	Unambiguous	6	1	184226;AAA58656.1	C8(Carbamidomethyl)	CID	1	0	1	1		44.1	0.00295674	0	52.3782	200	2	668.354	1335.7	1.84743	103.27	14783	14783	MS2	8/88
		High	GGSFQLNELQGLK	CB02.raw	Unambiguous	6	1	184226;AAA58656.1		CID	1	0	1	1		42.98	0.00398017	0	8.60773	200	2	695.872	1390.74	2.82332	77.335	10097	10097	MS2	8/128
		High	cLAENAGDVAFVK	CB02.raw	Unambiguous	6	1	184226;AAA58656.1	C1(Carbamidomethyl)	CID	1	0	1	1		59.26	0.00012249	0	7.27066	200	2	697.345	1393.68	3.79707	63.2796	7560	7560	MS2	7/128
		High	VVWcAVGEQELR	CB02.raw	Unambiguous	6	1	184226;AAA58656.1	C4(Carbamidomethyl)	CID	1	0	1	1		31.04	0.0524172	0	0	200	2	723.368	1445.73	5.06151	70.0164	8779	8779	MS2	8/100
		High	YLGPQYVAGITNLK	CB02.raw	Unambiguous	6	1	184226;AAA58656.1		CID	1	0	1	1		42.14	0.00332047	0	43.9078	200	2	768.927	1536.85	2.37462	85.2606	11543	11543	MS2	12/140
		High	NLLFNDNTEcLAR	CB02.raw	Unambiguous	6	1	184226;AAA58656.1	C10(Carbamidomethyl)	CID	1	0	1	1		43.49	0.00289894	0	10.616	200	2	790.382	1579.76	2.36896	77.2743	10086	10086	MS2	9/144
		High	SVQWcAVSQPEATK	CB02.raw	Unambiguous	6	1	184226;AAA58656.1	C5(Carbamidomethyl)	CID	1	0	1	1		31.48	0.0370898	0	66.9429	200	2	795.886	1590.76	4.04753	52.9289	5673	5673	MS2	9/148
		High	DSPIQcIQAIAENR	CB02.raw	Unambiguous	6	1	184226;AAA58656.1	C6(Carbamidomethyl)	CID	1	0	1	1		35.05	0.0197568	0	22.6841	200	2	807.903	1614.8	5.03238	96.118	13509	13509	MS2	8/140
		High	ESTVFEDLSDEAER	CB02.raw	Unambiguous	6	1	184226;AAA58656.1		CID	1	0	1	1		54.22	8.76095e-05	0	0	200	2	813.862	1626.72	2.7193	78.0224	10223	10223	MS2	8/104
		High	ESTVFEDLSDEAER	CB02.raw	Unambiguous	6	1	184226;AAA58656.1		CID	1	0	1	1		31.17	0.0179883	0	36.4818	200	2	813.866	1626.72	6.6214	77.9794	10215	10215	MS2	6/104
		High	GEADAmSLDGGYVYTAGK	CB02.raw	Unambiguous	6	1	184226;AAA58656.1	M6(Oxidation)	CID	1	0	1	1		37.5	0.00434789	0	35.4011	200	2	910.907	1820.81	2.7611	62.186	7357	7357	MS2	16/136
		High	GEADAmSLDGGYVYTAGK	CB02.raw	Unambiguous	6	1	184226;AAA58656.1	M6(Oxidation)	CID	1	0	1	1		50.86	0.000208369	0	0	200	2	910.907	1820.81	3.76673	61.8234	7291	7291	MS2	7/136
		High	FDEYFSQScAPGSDPR	CB02.raw	Unambiguous	6	1	184226;AAA58656.1	C9(Carbamidomethyl)	CID	1	0	1	1		28.87	0.00946941	0	0	200	2	931.889	1862.77	2.87638	63.3807	7579	7579	MS2	11/156
		High	FDEYFSQScAPGSDPR	CB02.raw	Unambiguous	6	1	184226;AAA58656.1	C9(Carbamidomethyl)	CID	1	0	1	1		27.93	0.0119188	0	12.097	200	2	931.89	1862.77	4.5802	63.4561	7593	7593	MS2	14/156
		High	DVTVLQNTDGNNNEAWAK	CB02.raw	Unambiguous	6	1	184226;AAA58656.1		CID	1	0	1	1		43.48	0.00198794	0	5.97131	200	2	994.973	1988.94	4.25722	71.0442	8963	8963	MS2	11/184
		High	DVTVLQNTDGNNNEAWAK	CB02.raw	Unambiguous	6	1	184226;AAA58656.1		CID	1	0	1	1		41.61	0.00308192	0	4.40846	200	2	994.974	1988.94	4.56409	71.0726	8968	8968	MS2	19/184
		High	DVTVLQNTDGNNNEAWAK	CB02.raw	Unambiguous	6	1	184226;AAA58656.1		CID	1	0	1	1		44.16	0.00178808	0	8.93133	200	2	994.974	1988.94	4.68684	71.4106	9028	9028	MS2	10/184
		High	ADAVTLDGGFIYEAGLAPYK	CB02.raw	Unambiguous	6	1	184226;AAA58656.1		CID	1	0	1	1		43.3	0.00362495	0	0	200	3	691.019	2071.04	2.30979	113.444	16595	16595	MS2	9/152
		High	ADAVTLDGGFIYEAGLAPYK	CB02.raw	Unambiguous	6	1	184226;AAA58656.1		CID	1	0	1	1		74.58	2.78322e-06	0	17.0026	200	2	1036.03	2071.04	2.49311	113.4	16587	16587	MS2	12/152
		High	ADAVTLDGGFIYEAGLAPYK	CB02.raw	Unambiguous	6	1	184226;AAA58656.1		CID	1	0	1	1		102.71	4.18189e-09	0	0	200	2	1036.03	2071.05	3.90769	113.433	16593	16593	MS2	15/152
		High	IDSGLYLGSGYFTAIQNLR	CB02.raw	Unambiguous	6	1	184226;AAA58656.1		CID	1	0	1	1		84.34	2.52721e-07	0	0	200	2	1044.54	2088.08	2.27809	115.507	16970	16970	MS2	10/156
		High	IDSGLYLGSGYFTAIQNLR	CB02.raw	Unambiguous	6	1	184226;AAA58656.1		CID	1	0	1	1		41.32	0.00506202	0	4.88529	200	3	696.699	2088.08	2.82703	115.609	16989	16989	MS2	20/156
		High	IDSGLYLGSGYFTAIQNLR	CB02.raw	Unambiguous	6	1	184226;AAA58656.1		CID	1	0	1	1		51.69	0.000484514	0	8.92354	200	3	696.7	2088.08	4.14238	115.556	16979	16979	MS2	14/156
	High		GEADAmSLDGGYVYTAGK	CB03.raw	Unambiguous	6	1	184226;AAA58656.1	M6(Oxidation)	CID	1	0	1	1	3.83929			0	32.7961	200	2	910.908	1820.81	4.57123	62.1393	7186	7186	MS2	0/0
	High		GEADAmSLDGGYVYTAGK	CB03.raw	Unambiguous	6	1	184226;AAA58656.1	M6(Oxidation)	CID	1	0	1	1	3.78513			0	6.66516	200	2	910.91	1820.81	6.04614	62.3058	7215	7215	MS2	0/0
	High		cLAENAGDVAFVK	CB03.raw	Unambiguous	6	1	184226;AAA58656.1	C1(Carbamidomethyl)	CID	1	0	1	1	3.1845			0	0	200	2	697.346	1393.68	4.14742	63.6135	7447	7447	MS2	0/0
	High		DGAGDVAFIR	CB03.raw	Unambiguous	6	1	184226;AAA58656.1		CID	1	0	1	1	3.01284			0	16.0876	200	2	510.761	1020.52	4.08811	64.4315	7592	7592	MS2	0/0
	High		DVTVLQNTDGNNNEAWAK	CB03.raw	Unambiguous	6	1	184226;AAA58656.1		CID	1	0	1	1	3.3053			0	0	200	2	994.974	1988.94	5.36196	71.3566	8802	8802	MS2	0/0
	High		DVTVLQNTDGNNNEAWAK	CB03.raw	Unambiguous	6	1	184226;AAA58656.1		CID	1	0	1	1	3.31113			0	9.16761	200	2	994.974	1988.94	4.80959	71.5891	8843	8843	MS2	0/0
	High		GGSFQLNELQGLK	CB03.raw	Unambiguous	6	1	184226;AAA58656.1		CID	1	0	1	1	2.9827			0	10.3848	200	2	695.872	1390.74	2.38445	77.3486	9867	9867	MS2	0/0
	High		GGSFQLNELQGLK	CB03.raw	Unambiguous	6	1	184226;AAA58656.1		CID	1	0	1	1	3.56935			0	6.8246	200	2	695.872	1390.74	3.52551	77.3662	9870	9870	MS2	0/0
	High		NLLFNDNTEcLAR	CB03.raw	Unambiguous	6	1	184226;AAA58656.1	C10(Carbamidomethyl)	CID	1	0	1	1	3.29084			0	9.32297	200	2	790.382	1579.76	1.59624	77.4202	9880	9880	MS2	0/0
	High		ESTVFEDLSDEAER	CB03.raw	Unambiguous	6	1	184226;AAA58656.1		CID	1	0	1	1	3.45561			0	23.1953	200	2	813.863	1626.72	3.8449	78.1613	10012	10012	MS2	0/0
	High		YLGPQYVAGITNLK	CB03.raw	Unambiguous	6	1	184226;AAA58656.1		CID	1	0	1	1	3.63522			0	34.7827	200	2	768.928	1536.85	4.43977	85.3784	11314	11314	MS2	0/0
	High		DSPIQcIQAIAENR	CB03.raw	Unambiguous	6	1	184226;AAA58656.1	C6(Carbamidomethyl)	CID	1	0	1	1	3.09758			0	18.7045	200	2	807.903	1614.8	5.41035	96.3559	13282	13282	MS2	0/0
	High		DSPIQcIQAIAENR	CB03.raw	Unambiguous	6	1	184226;AAA58656.1	C6(Carbamidomethyl)	CID	1	0	1	1	3.73647			0	21.8328	200	2	807.902	1614.8	3.97406	96.4175	13293	13293	MS2	0/0
	High		ADAVTLDGGFIYEAGLAPYK	CB03.raw	Unambiguous	6	1	184226;AAA58656.1		CID	1	0	1	1	5.92516			0	6.23787	200	2	1036.03	2071.05	4.49711	113.488	16342	16342	MS2	0/0
	High		IDSGLYLGSGYFTAIQNLR	CB03.raw	Unambiguous	6	1	184226;AAA58656.1		CID	1	0	1	1	6.17262			0	4.55933	200	2	1044.55	2088.08	3.56422	115.565	16721	16721	MS2	0/0
	High		IDSGLYLGSGYFTAIQNLR	CB03.raw	Unambiguous	6	1	184226;AAA58656.1		CID	1	0	1	1	5.14231			0	7.10356	200	3	696.699	2088.08	3.61624	115.587	16725	16725	MS2	0/0
	High		IDSGLYLGSGYFTAIQNLR	CB03.raw	Unambiguous	6	1	184226;AAA58656.1		CID	1	0	1	1	3.52358			0	25.4274	200	2	1044.55	2088.08	3.91498	115.713	16748	16748	MS2	0/0
		High	DGAGDVAFIR	CB03.raw	Unambiguous	6	1	184226;AAA58656.1		CID	1	0	1	1		45.94	0.00186173	0	16.0876	200	2	510.761	1020.52	4.08811	64.4315	7592	7592	MS2	7/72
		High	DGAGDVAFIR	CB03.raw	Unambiguous	6	1	184226;AAA58656.1		CID	1	0	1	1		39.32	0.0106834	0	33.6918	200	2	510.762	1020.52	5.10485	64.0929	7533	7533	MS2	8/72
		High	EDAIWNLLR	CB03.raw	Unambiguous	6	1	184226;AAA58656.1		CID	1	0	1	1		38.83	0.0114226	0	0	200	2	565.305	1129.6	2.101	104.643	14759	14759	MS2	8/76
		High	SDTSLTWNSVK	CB03.raw	Unambiguous	6	1	184226;AAA58656.1		CID	1	0	1	1		30.09	0.0474563	0	0	200	2	619.308	1237.61	1.8185	53.7394	5703	5703	MS2	5/92
		High	GGSFQLNELQGLK	CB03.raw	Unambiguous	6	1	184226;AAA58656.1		CID	1	0	1	1		34.11	0.0314402	0	10.3848	200	2	695.872	1390.74	2.38445	77.3486	9867	9867	MS2	7/128
		High	GGSFQLNELQGLK	CB03.raw	Unambiguous	6	1	184226;AAA58656.1		CID	1	0	1	1		35.61	0.0227663	0	6.8246	200	2	695.872	1390.74	3.52551	77.3662	9870	9870	MS2	8/128
		High	cLAENAGDVAFVK	CB03.raw	Unambiguous	6	1	184226;AAA58656.1	C1(Carbamidomethyl)	CID	1	0	1	1		80.48	9.24912e-07	0	0	200	2	697.346	1393.68	4.14742	63.6135	7447	7447	MS2	9/128
		High	YLGPQYVAGITNLK	CB03.raw	Unambiguous	6	1	184226;AAA58656.1		CID	1	0	1	1		50.89	0.000395539	0	34.7827	200	2	768.928	1536.85	4.43977	85.3784	11314	11314	MS2	10/140
		High	NLLFNDNTEcLAR	CB03.raw	Unambiguous	6	1	184226;AAA58656.1	C10(Carbamidomethyl)	CID	1	0	1	1		36.86	0.0124668	0	9.32297	200	2	790.382	1579.76	1.59624	77.4202	9880	9880	MS2	6/144
		High	ESTVFEDLSDEAER	CB03.raw	Unambiguous	6	1	184226;AAA58656.1		CID	1	0	1	1		61.63	1.6043e-05	0	23.1953	200	2	813.863	1626.72	3.8449	78.1613	10012	10012	MS2	11/104
		High	GEADAmSLDGGYVYTAGK	CB03.raw	Unambiguous	6	1	184226;AAA58656.1	M6(Oxidation)	CID	1	0	1	1		30.97	0.0226753	0	32.7961	200	2	910.908	1820.81	4.57123	62.1393	7186	7186	MS2	6/136
		High	GEADAmSLDGGYVYTAGK	CB03.raw	Unambiguous	6	1	184226;AAA58656.1	M6(Oxidation)	CID	1	0	1	1		41.48	0.00210519	0	6.66516	200	2	910.91	1820.81	6.04614	62.3058	7215	7215	MS2	7/136
		High	DVTVLQNTDGNNNEAWAK	CB03.raw	Unambiguous	6	1	184226;AAA58656.1		CID	1	0	1	1		36.59	0.0101746	0	9.16761	200	2	994.974	1988.94	4.80959	71.5891	8843	8843	MS2	18/184
		High	DVTVLQNTDGNNNEAWAK	CB03.raw	Unambiguous	6	1	184226;AAA58656.1		CID	1	0	1	1		48.32	0.000708182	0	0	200	2	994.974	1988.94	5.36196	71.3566	8802	8802	MS2	10/184
		High	ADAVTLDGGFIYEAGLAPYK	CB03.raw	Unambiguous	6	1	184226;AAA58656.1		CID	1	0	1	1		94.2	3.03201e-08	0	6.23787	200	2	1036.03	2071.05	4.49711	113.488	16342	16342	MS2	11/152
		High	IDSGLYLGSGYFTAIQNLR	CB03.raw	Unambiguous	6	1	184226;AAA58656.1		CID	1	0	1	1		71.26	5.17359e-06	0	4.55933	200	2	1044.55	2088.08	3.56422	115.565	16721	16721	MS2	22/156
		High	IDSGLYLGSGYFTAIQNLR	CB03.raw	Unambiguous	6	1	184226;AAA58656.1		CID	1	0	1	1		42.74	0.00368219	0	7.10356	200	3	696.699	2088.08	3.61624	115.587	16725	16725	MS2	11/156
		High	IDSGLYLGSGYFTAIQNLR	CB03.raw	Unambiguous	6	1	184226;AAA58656.1		CID	1	0	1	1		32.01	0.0444117	0	25.4274	200	2	1044.55	2088.08	3.91498	115.713	16748	16748	MS2	11/156
	High		GEADAmSLDGGYVYTAGK	CB04.raw	Unambiguous	6	1	184226;AAA58656.1	M6(Oxidation)	CID	1	0	1	1	3.88487			0	31.2657	200	2	910.905	1820.8	1.48731	61.852	7245	7245	MS2	0/0
	High		DGAGDVAFIR	CB04.raw	Unambiguous	6	1	184226;AAA58656.1		CID	1	0	1	1	2.95677			0	0	200	2	510.761	1020.51	3.54984	63.7296	7581	7581	MS2	0/0
	High		DVTVLQNTDGNNNEAWAK	CB04.raw	Unambiguous	6	1	184226;AAA58656.1		CID	1	0	1	1	3.61798			0	18.2334	200	2	994.972	1988.94	2.60011	71.0554	8856	8856	MS2	0/0
	High		ESTVFEDLSDEAER	CB04.raw	Unambiguous	6	1	184226;AAA58656.1		CID	1	0	1	1	2.95124			0	14.0936	200	2	813.866	1626.72	6.6214	77.7885	10053	10053	MS2	0/0
	High		YLGPQYVAGITNLK	CB04.raw	Unambiguous	6	1	184226;AAA58656.1		CID	1	0	1	1	3.45798			0	39.8649	200	2	768.928	1536.85	4.36034	85.2253	11392	11392	MS2	0/0
	High		ADAVTLDGGFIYEAGLAPYK	CB04.raw	Unambiguous	6	1	184226;AAA58656.1		CID	1	0	1	1	4.1967			0	58.5997	200	2	1036.03	2071.06	8.85873	113.337	16411	16411	MS2	0/0
	High		IDSGLYLGSGYFTAIQNLR	CB04.raw	Unambiguous	6	1	184226;AAA58656.1		CID	1	0	1	1	3.94734			0	9.91527	200	2	1044.55	2088.09	5.66879	115.466	16798	16798	MS2	0/0
	High		IDSGLYLGSGYFTAIQNLR	CB04.raw	Unambiguous	6	1	184226;AAA58656.1		CID	1	0	1	1	4.10054			0	0	200	2	1044.54	2088.08	2.97962	115.521	16808	16808	MS2	0/0
		High	DGAGDVAFIR	CB04.raw	Unambiguous	6	1	184226;AAA58656.1		CID	1	0	1	1		48.15	0.00113913	0	0	200	2	510.761	1020.51	3.54984	63.7296	7581	7581	MS2	7/72
		High	YLGPQYVAGITNLK	CB04.raw	Unambiguous	6	1	184226;AAA58656.1		CID	1	0	1	1		37.95	0.00778376	0	39.8649	200	2	768.928	1536.85	4.36034	85.2253	11392	11392	MS2	7/140
		High	ESTVFEDLSDEAER	CB04.raw	Unambiguous	6	1	184226;AAA58656.1		CID	1	0	1	1		28.35	0.0332645	0	23.6116	200	2	813.862	1626.72	2.11897	77.8112	10057	10057	MS2	6/104
		High	GEADAmSLDGGYVYTAGK	CB04.raw	Unambiguous	6	1	184226;AAA58656.1	M6(Oxidation)	CID	1	0	1	1		34.81	0.00801146	0	11.8772	200	2	910.906	1820.81	2.49294	61.7849	7233	7233	MS2	9/136
		High	DVTVLQNTDGNNNEAWAK	CB04.raw	Unambiguous	6	1	184226;AAA58656.1		CID	1	0	1	1		31.19	0.0339486	0	18.2334	200	2	994.972	1988.94	2.60011	71.0554	8856	8856	MS2	13/184
		High	ADAVTLDGGFIYEAGLAPYK	CB04.raw	Unambiguous	6	1	184226;AAA58656.1		CID	1	0	1	1		37.22	0.0138744	0	58.5997	200	2	1036.03	2071.06	8.85873	113.337	16411	16411	MS2	9/152
		High	IDSGLYLGSGYFTAIQNLR	CB04.raw	Unambiguous	6	1	184226;AAA58656.1		CID	1	0	1	1		64.6	2.36995e-05	0	0	200	2	1044.54	2088.08	2.97962	115.521	16808	16808	MS2	11/156
		High	IDSGLYLGSGYFTAIQNLR	CB04.raw	Unambiguous	6	1	184226;AAA58656.1		CID	1	0	1	1		52.23	0.000428463	0	9.91527	200	2	1044.55	2088.09	5.66879	115.466	16798	16798	MS2	18/156
	High		DGAGDVAFIR	CB05.raw	Unambiguous	6	1	184226;AAA58656.1		CID	1	0	1	1	3.05664			0	0	200	2	510.761	1020.52	4.26754	63.7114	7998	7998	MS2	0/0
	High		ADAVTLDGGFIYEAGLAPYK	CB05.raw	Unambiguous	6	1	184226;AAA58656.1		CID	1	0	1	1	4.1618			0	15.7201	200	2	1036.03	2071.05	4.14346	113.339	17098	17098	MS2	0/0
		High	DGAGDVAFIR	CB05.raw	Unambiguous	6	1	184226;AAA58656.1		CID	1	0	1	1		54.49	0.0003126	0	0	200	2	510.761	1020.52	4.26754	63.7114	7998	7998	MS2	12/72
		High	FQLFGSPSGQK	CB05.raw	Unambiguous	6	1	184226;AAA58656.1		CID	1	0	1	1		31.5	0.0430077	0	12.6081	200	2	598.312	1195.62	4.28144	63.8932	8032	8032	MS2	7/116
		High	ADAVTLDGGFIYEAGLAPYK	CB05.raw	Unambiguous	6	1	184226;AAA58656.1		CID	1	0	1	1		56.92	0.000159743	0	15.7201	200	2	1036.03	2071.05	4.14346	113.339	17098	17098	MS2	13/152
	High		GEADAmSLDGGYVYTAGK	CB06.raw	Unambiguous	6	1	184226;AAA58656.1	M6(Oxidation)	CID	1	0	1	1	4.64816			0	8.51202	200	2	910.905	1820.8	0.749847	61.6386	7593	7593	MS2	0/0
	High		cLAENAGDVAFVK	CB06.raw	Unambiguous	6	1	184226;AAA58656.1	C1(Carbamidomethyl)	CID	1	0	1	1	3.17168			0	15.1687	200	2	697.346	1393.68	4.76053	63.0353	7856	7856	MS2	0/0
	High		DGAGDVAFIR	CB06.raw	Unambiguous	6	1	184226;AAA58656.1		CID	1	0	1	1	3.73521			0	14.4248	200	2	510.761	1020.51	3.2508	63.4926	7942	7942	MS2	0/0
	High		DVTVLQNTDGNNNEAWAK	CB06.raw	Unambiguous	6	1	184226;AAA58656.1		CID	1	0	1	1	3.6991			0	36.6712	200	2	994.973	1988.94	3.95035	70.8655	9323	9323	MS2	0/0
	High		GGSFQLNELQGLK	CB06.raw	Unambiguous	6	1	184226;AAA58656.1		CID	1	0	1	1	3.76689			0	15.9966	200	2	695.872	1390.74	3.26219	76.837	10428	10428	MS2	0/0
	High		NLLFNDNTEcLAR	CB06.raw	Unambiguous	6	1	184226;AAA58656.1	C10(Carbamidomethyl)	CID	1	0	1	1	3.67791			0	7.82732	200	2	790.382	1579.76	2.36896	76.8842	10437	10437	MS2	0/0
	High		ESTVFEDLSDEAER	CB06.raw	Unambiguous	6	1	184226;AAA58656.1		CID	1	0	1	1	3.80655			0	12.9586	200	2	813.863	1626.72	3.54474	77.6413	10576	10576	MS2	0/0
	High		YLGPQYVAGITNLK	CB06.raw	Unambiguous	6	1	184226;AAA58656.1		CID	1	0	1	1	3.39798			0	23.4815	200	2	768.927	1536.85	3.40719	85.0717	11958	11958	MS2	0/0
	High		ADAVTLDGGFIYEAGLAPYK	CB06.raw	Unambiguous	6	1	184226;AAA58656.1		CID	1	0	1	1	5.29648			0	19.889	200	2	1036.03	2071.04	2.72887	113.375	17136	17136	MS2	0/0
	High		ADAVTLDGGFIYEAGLAPYK	CB06.raw	Unambiguous	6	1	184226;AAA58656.1		CID	1	0	1	1	3.95573			0	1.9282	200	3	691.02	2071.04	2.75185	113.447	17149	17149	MS2	0/0
	High		IDSGLYLGSGYFTAIQNLR	CB06.raw	Unambiguous	6	1	184226;AAA58656.1		CID	1	0	1	1	5.71654			0	6.16727	200	2	1044.55	2088.08	3.33038	115.534	17534	17534	MS2	0/0
	High		IDSGLYLGSGYFTAIQNLR	CB06.raw	Unambiguous	6	1	184226;AAA58656.1		CID	1	0	1	1	4.79192			0	2.8507	200	3	696.699	2088.08	2.56396	115.545	17536	17536	MS2	0/0
		High	DGAGDVAFIR	CB06.raw	Unambiguous	6	1	184226;AAA58656.1		CID	1	0	1	1		62.3	4.54587e-05	0	14.4248	200	2	510.761	1020.51	3.2508	63.4926	7942	7942	MS2	8/72
		High	EDAIWNLLR	CB06.raw	Unambiguous	6	1	184226;AAA58656.1		CID	1	0	1	1		35.16	0.0248556	0	39.0055	200	2	565.303	1129.6	-1.68128	104.377	15494	15494	MS2	7/76
		High	FQLFGSPSGQK	CB06.raw	Unambiguous	6	1	184226;AAA58656.1		CID	1	0	1	1		36.81	0.0121422	0	9.22989	200	2	598.312	1195.62	4.48563	63.7188	7984	7984	MS2	6/116
		High	GGSFQLNELQGLK	CB06.raw	Unambiguous	6	1	184226;AAA58656.1		CID	1	0	1	1		35.96	0.0196726	0	15.9966	200	2	695.872	1390.74	3.26219	76.837	10428	10428	MS2	8/128
		High	cLAENAGDVAFVK	CB06.raw	Unambiguous	6	1	184226;AAA58656.1	C1(Carbamidomethyl)	CID	1	0	1	1		39.87	0.0101132	0	15.1687	200	2	697.346	1393.68	4.76053	63.0353	7856	7856	MS2	7/128
		High	YLGPQYVAGITNLK	CB06.raw	Unambiguous	6	1	184226;AAA58656.1		CID	1	0	1	1		50.29	0.000442447	0	23.4815	200	2	768.927	1536.85	3.40719	85.0717	11958	11958	MS2	10/140
		High	NLLFNDNTEcLAR	CB06.raw	Unambiguous	6	1	184226;AAA58656.1	C10(Carbamidomethyl)	CID	1	0	1	1		43.21	0.003092	0	7.82732	200	2	790.382	1579.76	2.36896	76.8842	10437	10437	MS2	9/144
		High	ESTVFEDLSDEAER	CB06.raw	Unambiguous	6	1	184226;AAA58656.1		CID	1	0	1	1		42.2	0.001413	0	12.9586	200	2	813.863	1626.72	3.54474	77.6413	10576	10576	MS2	10/104
		High	GEADAmSLDGGYVYTAGK	CB06.raw	Unambiguous	6	1	184226;AAA58656.1	M6(Oxidation)	CID	1	0	1	1		47.38	0.000425033	0	8.51202	200	2	910.905	1820.8	0.749847	61.6386	7593	7593	MS2	7/136
		High	DVTVLQNTDGNNNEAWAK	CB06.raw	Unambiguous	6	1	184226;AAA58656.1		CID	1	0	1	1		34.22	0.0168029	0	36.6712	200	2	994.973	1988.94	3.95035	70.8655	9323	9323	MS2	10/184
		High	ADAVTLDGGFIYEAGLAPYK	CB06.raw	Unambiguous	6	1	184226;AAA58656.1		CID	1	0	1	1		68.93	1.01583e-05	0	19.889	200	2	1036.03	2071.04	2.72887	113.375	17136	17136	MS2	11/152
		High	ADAVTLDGGFIYEAGLAPYK	CB06.raw	Unambiguous	6	1	184226;AAA58656.1		CID	1	0	1	1		63.18	3.8371e-05	0	1.9282	200	3	691.02	2071.04	2.75185	113.447	17149	17149	MS2	8/152
		High	IDSGLYLGSGYFTAIQNLR	CB06.raw	Unambiguous	6	1	184226;AAA58656.1		CID	1	0	1	1		48.84	0.00092281	0	2.8507	200	3	696.699	2088.08	2.56396	115.545	17536	17536	MS2	12/156
		High	IDSGLYLGSGYFTAIQNLR	CB06.raw	Unambiguous	6	1	184226;AAA58656.1		CID	1	0	1	1		89.46	7.67201e-08	0	6.16727	200	2	1044.55	2088.08	3.33038	115.534	17534	17534	MS2	10/156
	High		SDTSLTWNSVK	CB07.raw	Unambiguous	6	1	184226;AAA58656.1		CID	1	0	1	1	2.95147			0	0	200	2	619.31	1237.61	4.87614	52.986	5636	5636	MS2	0/0
	High		GEADAmSLDGGYVYTAGK	CB07.raw	Unambiguous	6	1	184226;AAA58656.1	M6(Oxidation)	CID	1	0	1	1	4.30606			0	10.6726	200	2	910.907	1820.81	3.23039	61.5919	7200	7200	MS2	0/0
	High		GEADAmSLDGGYVYTAGK	CB07.raw	Unambiguous	6	1	184226;AAA58656.1	M6(Oxidation)	CID	1	0	1	1	4.25286			0	0	200	2	910.906	1820.81	2.62702	61.6409	7209	7209	MS2	0/0
	High		cLAENAGDVAFVK	CB07.raw	Unambiguous	6	1	184226;AAA58656.1	C1(Carbamidomethyl)	CID	1	0	1	1	3.28744			0	0	200	2	697.346	1393.68	4.67294	63.0494	7465	7465	MS2	0/0
	High		DGAGDVAFIR	CB07.raw	Unambiguous	6	1	184226;AAA58656.1		CID	1	0	1	1	3.85152			0	5.24734	200	2	510.761	1020.51	3.78907	63.5182	7551	7551	MS2	0/0
	High		DVTVLQNTDGNNNEAWAK	CB07.raw	Unambiguous	6	1	184226;AAA58656.1		CID	1	0	1	1	4.26727			0	6.94659	200	2	994.971	1988.93	1.43399	70.9776	8883	8883	MS2	0/0
	High		GGSFQLNELQGLK	CB07.raw	Unambiguous	6	1	184226;AAA58656.1		CID	1	0	1	1	2.98551			0	14.1391	200	2	695.873	1390.74	3.96438	76.9011	9951	9951	MS2	0/0
	High		NLLFNDNTEcLAR	CB07.raw	Unambiguous	6	1	184226;AAA58656.1	C10(Carbamidomethyl)	CID	1	0	1	1	3.33719			0	31.5036	200	2	790.383	1579.76	2.98713	77.0332	9975	9975	MS2	0/0
	High		ESTVFEDLSDEAER	CB07.raw	Unambiguous	6	1	184226;AAA58656.1		CID	1	0	1	1	3.66119			0	16.2057	200	2	813.863	1626.72	4.07003	77.7605	10104	10104	MS2	0/0
	High		YLGPQYVAGITNLK	CB07.raw	Unambiguous	6	1	184226;AAA58656.1		CID	1	0	1	1	3.69653			0	35.6498	200	2	768.928	1536.85	4.43977	85.0603	11432	11432	MS2	0/0
	High		EDAIWNLLR	CB07.raw	Unambiguous	6	1	184226;AAA58656.1		CID	1	0	1	1	2.93696			0	0	200	2	565.306	1129.6	3.83003	104.471	14876	14876	MS2	0/0
	High		ADAVTLDGGFIYEAGLAPYK	CB07.raw	Unambiguous	6	1	184226;AAA58656.1		CID	1	0	1	1	4.82313			0	0	200	2	1036.03	2071.05	7.09051	113.39	16449	16449	MS2	0/0
	High		ADAVTLDGGFIYEAGLAPYK	CB07.raw	Unambiguous	6	1	184226;AAA58656.1		CID	1	0	1	1	5.36358			0	3.02567	200	2	1036.03	2071.04	3.08252	113.453	16460	16460	MS2	0/0
	High		IDSGLYLGSGYFTAIQNLR	CB07.raw	Unambiguous	6	1	184226;AAA58656.1		CID	1	0	1	1	3.90441			0	0	200	2	1044.55	2088.09	4.26574	115.594	16846	16846	MS2	0/0
	High		IDSGLYLGSGYFTAIQNLR	CB07.raw	Unambiguous	6	1	184226;AAA58656.1		CID	1	0	1	1	4.09146			0	7.20623	200	2	1044.55	2088.09	4.6165	115.676	16861	16861	MS2	0/0
		High	DGAGDVAFIR	CB07.raw	Unambiguous	6	1	184226;AAA58656.1		CID	1	0	1	1		52.09	0.00045177	0	5.24734	200	2	510.761	1020.51	3.78907	63.5182	7551	7551	MS2	8/72
		High	EDAIWNLLR	CB07.raw	Unambiguous	6	1	184226;AAA58656.1		CID	1	0	1	1		43.94	0.00384069	0	0	200	2	565.306	1129.6	3.83003	104.471	14876	14876	MS2	8/76
		High	GGSFQLNELQGLK	CB07.raw	Unambiguous	6	1	184226;AAA58656.1		CID	1	0	1	1		32.65	0.0451713	0	14.1391	200	2	695.873	1390.74	3.96438	76.9011	9951	9951	MS2	5/128
		High	cLAENAGDVAFVK	CB07.raw	Unambiguous	6	1	184226;AAA58656.1	C1(Carbamidomethyl)	CID	1	0	1	1		62.26	5.84486e-05	0	0	200	2	697.346	1393.68	4.67294	63.0494	7465	7465	MS2	9/128
		High	YLGPQYVAGITNLK	CB07.raw	Unambiguous	6	1	184226;AAA58656.1		CID	1	0	1	1		44.2	0.00184582	0	35.6498	200	2	768.928	1536.85	4.43977	85.0603	11432	11432	MS2	9/140
		High	NLLFNDNTEcLAR	CB07.raw	Unambiguous	6	1	184226;AAA58656.1	C10(Carbamidomethyl)	CID	1	0	1	1		35.89	0.0162566	0	31.5036	200	2	790.383	1579.76	2.98713	77.0332	9975	9975	MS2	6/144
		High	ESTVFEDLSDEAER	CB07.raw	Unambiguous	6	1	184226;AAA58656.1		CID	1	0	1	1		39.89	0.00240515	0	16.2057	200	2	813.863	1626.72	4.07003	77.7605	10104	10104	MS2	7/104
		High	GEADAmSLDGGYVYTAGK	CB07.raw	Unambiguous	6	1	184226;AAA58656.1	M6(Oxidation)	CID	1	0	1	1		35.4	0.00699378	0	0	200	2	910.906	1820.81	2.62702	61.6409	7209	7209	MS2	6/136
		High	GEADAmSLDGGYVYTAGK	CB07.raw	Unambiguous	6	1	184226;AAA58656.1	M6(Oxidation)	CID	1	0	1	1		37.89	0.00405574	0	10.6726	200	2	910.907	1820.81	3.23039	61.5919	7200	7200	MS2	13/136
		High	DVTVLQNTDGNNNEAWAK	CB07.raw	Unambiguous	6	1	184226;AAA58656.1		CID	1	0	1	1		63.68	1.94561e-05	0	6.94659	200	2	994.971	1988.93	1.43399	70.9776	8883	8883	MS2	12/184
		High	ADAVTLDGGFIYEAGLAPYK	CB07.raw	Unambiguous	6	1	184226;AAA58656.1		CID	1	0	1	1		87.42	1.40379e-07	0	3.02567	200	2	1036.03	2071.04	3.08252	113.453	16460	16460	MS2	13/152
		High	ADAVTLDGGFIYEAGLAPYK	CB07.raw	Unambiguous	6	1	184226;AAA58656.1		CID	1	0	1	1		45.49	0.00213843	0	0	200	2	1036.03	2071.05	7.09051	113.39	16449	16449	MS2	11/152
		High	IDSGLYLGSGYFTAIQNLR	CB07.raw	Unambiguous	6	1	184226;AAA58656.1		CID	1	0	1	1		56.12	0.000176171	0	0	200	2	1044.55	2088.09	4.26574	115.594	16846	16846	MS2	10/156
	High		DVTVLQNTDGNNNEAWAK	CB08.raw	Unambiguous	6	1	184226;AAA58656.1		CID	1	0	1	1	4.04685			0	0	200	2	994.973	1988.94	3.8276	71.6553	8548	8548	MS2	0/0
	High		ADAVTLDGGFIYEAGLAPYK	CB08.raw	Unambiguous	6	1	184226;AAA58656.1		CID	1	0	1	1	4.44336			0	7.96472	200	2	1036.03	2071.05	5.67593	113.701	15747	15747	MS2	0/0
	High		IDSGLYLGSGYFTAIQNLR	CB08.raw	Unambiguous	6	1	184226;AAA58656.1		CID	1	0	1	1	4.05259			0	0	200	2	1044.55	2088.09	5.20111	115.715	16101	16101	MS2	0/0
		High	DGAGDVAFIR	CB08.raw	Unambiguous	6	1	184226;AAA58656.1		CID	1	0	1	1		36.33	0.021302	0	17.2558	200	2	510.762	1020.52	5.82254	64.2891	7333	7333	MS2	7/72
		High	YLGPQYVAGITNLK	CB08.raw	Unambiguous	6	1	184226;AAA58656.1		CID	1	0	1	1		51.35	0.000368244	0	21.211	200	2	768.928	1536.85	4.59862	85.7114	10988	10988	MS2	11/140
		High	DSPIQcIQAIAENR	CB08.raw	Unambiguous	6	1	184226;AAA58656.1	C6(Carbamidomethyl)	CID	1	0	1	1		36.19	0.0159289	0	0	200	2	807.901	1614.79	2.53776	96.5893	12845	12845	MS2	7/140
		High	DVTVLQNTDGNNNEAWAK	CB08.raw	Unambiguous	6	1	184226;AAA58656.1		CID	1	0	1	1		35.84	0.0115713	0	0	200	2	994.973	1988.94	3.8276	71.6553	8548	8548	MS2	8/184
		High	ADAVTLDGGFIYEAGLAPYK	CB08.raw	Unambiguous	6	1	184226;AAA58656.1		CID	1	0	1	1		58.33	0.000117147	0	0	200	2	1036.03	2071.05	4.49711	113.684	15744	15744	MS2	10/152
		High	ADAVTLDGGFIYEAGLAPYK	CB08.raw	Unambiguous	6	1	184226;AAA58656.1		CID	1	0	1	1		55.98	0.000200238	0	7.96472	200	2	1036.03	2071.05	5.67593	113.701	15747	15747	MS2	8/152
		High	IDSGLYLGSGYFTAIQNLR	CB08.raw	Unambiguous	6	1	184226;AAA58656.1		CID	1	0	1	1		43.01	0.00336023	0	0	200	2	1044.55	2088.09	5.20111	115.715	16101	16101	MS2	11/156
105990532;gi-105990532 ref	apolipoprotein B-100 precursor [Homo sapiens]	15.63	3	50	50	178	360.019	13.54	42	98	2272.03	12.27	40	80	4563	515.209	7.04932
	A5	A7	Sequence	Spectrum File	PSM Ambiguity	# Proteins	# Protein Groups	Protein Group Accessions	Modifications	Activation Type	ΔScore	ΔCn	Rank	Search Engine Rank	XCorr	IonScore	Exp Value	# Missed Cleavages	Isolation Interference [%]	Ion Inject Time [ms]	Charge	m/z [Da]	MH+ [Da]	ΔM [ppm]	RT [min]	First Scan	Last Scan	MS Order	Ions Matched
	High		IAELSATAQEIIK	CB06.raw	Unambiguous	3	1	105990532;gi-105990532 ref		CID	1	0	1	1	3.428			0	31.7966	200	2	693.896	1386.79	1.26251	75.2207	10132	10132	MS2	0/0
		High	IAELSATAQEIIK	CB06.raw	Unambiguous	3	1	105990532;gi-105990532 ref		CID	1	0	1	1		51.82	0.000356451	0	31.7966	200	2	693.896	1386.79	1.26251	75.2207	10132	10132	MS2	8/112
	High		ENFAGEATLQR	CB07.raw	Unambiguous	2	1	105990532;gi-105990532 ref		CID	1	0	1	1	3.16378			0	33.9234	200	2	618.306	1235.6	1.82588	44.6085	4106	4106	MS2	0/0
	High		YGmVAQVTQTLK	CB07.raw	Unambiguous	3	1	105990532;gi-105990532 ref	M3(Oxidation)	CID	1	0	1	1	3.46182			0	11.4148	200	2	677.86	1354.71	7.27844	48.0839	4727	4727	MS2	0/0
	High		YGmVAQVTQTLK	CB07.raw	Unambiguous	3	1	105990532;gi-105990532 ref	M3(Oxidation)	CID	1	0	1	1	3.07998			0	23.4586	200	2	677.858	1354.71	4.3049	48.1461	4738	4738	MS2	0/0
	High		LLLQmDSSATAYGSTVSK	CB07.raw	Unambiguous	2	1	105990532;gi-105990532 ref	M5(Oxidation)	CID	1	0	1	1	3.0624			0	27.0759	200	2	944.477	1887.95	5.12965	65.2787	7867	7867	MS2	0/0
	High		EYSGTIASEANTYLNSK	CB07.raw	Unambiguous	3	1	105990532;gi-105990532 ref		CID	1	0	1	1	3.04259			0	10.2733	200	2	924.439	1847.87	2.88443	71.1385	8913	8913	MS2	0/0
	High		YEVDQQIQVLmDK	CB07.raw	Unambiguous	3	1	105990532;gi-105990532 ref	M11(Oxidation)	CID	1	0	1	1	4.14712			0	0	200	2	812.901	1624.79	3.14165	72.0532	9076	9076	MS2	0/0
	High		YEVDQQIQVLmDK	CB07.raw	Unambiguous	3	1	105990532;gi-105990532 ref	M11(Oxidation)	CID	1	0	1	1	4.13576			0	50.5436	200	2	812.903	1624.8	6.5976	72.1305	9090	9090	MS2	0/0
	High		IAELSATAQEIIK	CB07.raw	Unambiguous	3	1	105990532;gi-105990532 ref		CID	1	0	1	1	3.37738			0	0	200	2	693.898	1386.79	3.02298	75.185	9646	9646	MS2	0/0
	High		IAELSATAQEIIK	CB07.raw	Unambiguous	3	1	105990532;gi-105990532 ref		CID	1	0	1	1	3.22977			0	29.2768	200	2	693.897	1386.79	1.52658	75.535	9709	9709	MS2	0/0
	High		ALYWVNGQVPDGVSK	CB07.raw	Unambiguous	3	1	105990532;gi-105990532 ref		CID	1	0	1	1	3.66264			0	44.1682	200	2	816.926	1632.84	4.01189	80.7435	10649	10649	MS2	0/0
	High		LQDFSDQLSDYYEK	CB07.raw	Unambiguous	3	1	105990532;gi-105990532 ref		CID	1	0	1	1	4.37131			0	14.7579	200	2	875.899	1750.79	5.92985	81.8488	10851	10851	MS2	0/0
	High		LQDFSDQLSDYYEK	CB07.raw	Unambiguous	3	1	105990532;gi-105990532 ref		CID	1	0	1	1	3.54609			0	27.0751	200	2	875.897	1750.79	3.90789	82.0882	10895	10895	MS2	0/0
	High		mTSNFPVDLSDYPK	CB07.raw	Unambiguous	3	1	105990532;gi-105990532 ref	M1(Oxidation)	CID	1	0	1	1	3.59927			0	36.7827	200	2	815.381	1629.75	4.90743	82.398	10952	10952	MS2	0/0
	High		ITENDIQIALDDAK	CB07.raw	Unambiguous	3	1	105990532;gi-105990532 ref		CID	1	0	1	1	3.64408			0	23.2743	200	2	779.904	1558.8	2.72466	83.1875	11096	11096	MS2	0/0
	High		ITENDIQIALDDAK	CB07.raw	Unambiguous	3	1	105990532;gi-105990532 ref		CID	1	0	1	1	3.64708			0	0	200	2	779.903	1558.8	2.2548	83.2417	11106	11106	MS2	0/0
	High		ALVEQGFTVPEIK	CB07.raw	Unambiguous	3	1	105990532;gi-105990532 ref		CID	1	0	1	1	3.00406			0	0	200	2	715.9	1430.79	2.95584	86.0047	11601	11601	MS2	0/0
	High		IVQILPWEQNEQVK	CB07.raw	Unambiguous	2	1	105990532;gi-105990532 ref		CID	1	0	1	1	2.93858			0	15.7062	200	2	862.476	1723.94	3.94814	88.8755	12117	12117	MS2	0/0
	High		SVSDGIAALDLNAVANK	CB07.raw	Unambiguous	3	1	105990532;gi-105990532 ref		CID	1	0	1	1	4.75411			0	0	200	2	829.445	1657.88	3.84485	90.9707	12491	12491	MS2	0/0
	High		SVSDGIAALDLNAVANK	CB07.raw	Unambiguous	3	1	105990532;gi-105990532 ref		CID	1	0	1	1	4.93896			0	0	200	2	829.445	1657.88	4.13937	90.9886	12494	12494	MS2	0/0
	High		IDDIWNLEVK	CB07.raw	Unambiguous	3	1	105990532;gi-105990532 ref		CID	1	0	1	1	3.02645			0	10.7264	200	2	622.833	1244.66	4.77027	91.9238	12660	12660	MS2	0/0
	High		TSSFALNLPTLPEVK	CB07.raw	Unambiguous	3	1	105990532;gi-105990532 ref		CID	1	0	1	1	2.95911			0	8.43894	200	2	808.951	1616.9	3.76284	107.272	15372	15372	MS2	0/0
	High		TLADLTLLDSPIK	CB07.raw	Unambiguous	3	1	105990532;gi-105990532 ref		CID	1	0	1	1	3.03096			0	9.7908	200	2	700.408	1399.81	2.54865	107.288	15375	15375	MS2	0/0
	High		AQNLYQELLTQEGQASFQGLK	CB07.raw	Unambiguous	3	1	105990532;gi-105990532 ref		CID	1	0	1	1	4.2126			0	64.6758	200	3	789.408	2366.21	4.39069	107.322	15381	15381	MS2	0/0
	High		VNWEEEAASGLLTSLK	CB07.raw	Unambiguous	3	1	105990532;gi-105990532 ref		CID	1	0	1	1	3.76525			0	10.0399	200	2	873.951	1746.89	1.7329	110.202	15893	15893	MS2	0/0
	High		IEGNLIFDPNNYLPK	CB07.raw	Unambiguous	2	1	105990532;gi-105990532 ref		CID	1	0	1	1	2.96467			0	50.9845	200	2	873.96	1746.91	3.70022	112.278	16250	16250	MS2	0/0
	High		IEGNLIFDPNNYLPK	CB07.raw	Unambiguous	2	1	105990532;gi-105990532 ref		CID	1	0	1	1	2.99396			0	3.38704	200	2	873.959	1746.91	2.93156	112.606	16307	16307	MS2	0/0
	High		ATFQTPDFIVPLTDLR	CB07.raw	Unambiguous	3	1	105990532;gi-105990532 ref		CID	1	0	1	1	3.27514			0	20.0821	200	2	917.493	1833.98	1.82204	116.601	17027	17027	MS2	0/0
		High	LDVTTSIGR	CB07.raw	Unambiguous	3	1	105990532;gi-105990532 ref		CID	1	0	1	1		38.66	0.0112523	0	18.7444	200	2	481.271	961.534	2.82141	49.556	4999	4999	MS2	7/64
		High	FPEVDVLTK	CB07.raw	Unambiguous	3	1	105990532;gi-105990532 ref		CID	1	0	1	1		33	0.0389172	0	14.7453	200	2	524.291	1047.57	2.02854	75.18	9645	9645	MS2	11/64
		High	IDDIWNLEVK	CB07.raw	Unambiguous	3	1	105990532;gi-105990532 ref		CID	1	0	1	1		46.96	0.00151029	0	10.7264	200	2	622.833	1244.66	4.77027	91.9238	12660	12660	MS2	7/88
		High	YGmVAQVTQTLK	CB07.raw	Unambiguous	3	1	105990532;gi-105990532 ref	M3(Oxidation)	CID	1	0	1	1		35.62	0.0189032	0	23.4586	200	2	677.858	1354.71	4.3049	48.1461	4738	4738	MS2	10/112
		High	YGmVAQVTQTLK	CB07.raw	Unambiguous	3	1	105990532;gi-105990532 ref	M3(Oxidation)	CID	1	0	1	1		38.23	0.0106648	0	11.4148	200	2	677.86	1354.71	7.27844	48.0839	4727	4727	MS2	7/112
		High	IAELSATAQEIIK	CB07.raw	Unambiguous	3	1	105990532;gi-105990532 ref		CID	1	0	1	1		30.32	0.0459838	0	0	200	2	693.898	1386.79	3.02298	75.185	9646	9646	MS2	15/112
		High	TLADLTLLDSPIK	CB07.raw	Unambiguous	3	1	105990532;gi-105990532 ref		CID	1	0	1	1		35.24	0.0137794	0	9.7908	200	2	700.408	1399.81	2.54865	107.288	15375	15375	MS2	7/96
		High	ALVEQGFTVPEIK	CB07.raw	Unambiguous	3	1	105990532;gi-105990532 ref		CID	1	0	1	1		51.46	0.000391544	0	0	200	2	715.9	1430.79	2.95584	86.0047	11601	11601	MS2	10/128
		High	ITENDIQIALDDAK	CB07.raw	Unambiguous	3	1	105990532;gi-105990532 ref		CID	1	0	1	1		40.67	0.00706199	0	0	200	2	779.903	1558.8	2.2548	83.2417	11106	11106	MS2	8/144
		High	ITENDIQIALDDAK	CB07.raw	Unambiguous	3	1	105990532;gi-105990532 ref		CID	1	0	1	1		35.31	0.0243945	0	23.2743	200	2	779.904	1558.8	2.72466	83.1875	11096	11096	MS2	13/144
		High	YEVDQQIQVLmDK	CB07.raw	Unambiguous	3	1	105990532;gi-105990532 ref	M11(Oxidation)	CID	1	0	1	1		45.59	0.00163012	0	0	200	2	812.901	1624.79	3.14165	72.0532	9076	9076	MS2	8/128
		High	YEVDQQIQVLmDK	CB07.raw	Unambiguous	3	1	105990532;gi-105990532 ref	M11(Oxidation)	CID	1	0	1	1		38.84	0.00828112	0	50.5436	200	2	812.903	1624.8	6.5976	72.1305	9090	9090	MS2	7/128
		High	mTSNFPVDLSDYPK	CB07.raw	Unambiguous	3	1	105990532;gi-105990532 ref	M1(Oxidation)	CID	1	0	1	1		49.33	0.000449805	0	36.7827	200	2	815.381	1629.75	4.90743	82.398	10952	10952	MS2	7/144
		High	SVSDGIAALDLNAVANK	CB07.raw	Unambiguous	3	1	105990532;gi-105990532 ref		CID	1	0	1	1		60.79	7.60317e-05	0	0	200	2	829.445	1657.88	3.84485	90.9707	12491	12491	MS2	11/148
		High	SVSDGIAALDLNAVANK	CB07.raw	Unambiguous	3	1	105990532;gi-105990532 ref		CID	1	0	1	1		49.59	0.000933605	0	0	200	2	829.445	1657.88	4.13937	90.9886	12494	12494	MS2	12/148
		High	VNWEEEAASGLLTSLK	CB07.raw	Unambiguous	3	1	105990532;gi-105990532 ref		CID	1	0	1	1		38.87	0.00944347	0	10.0399	200	2	873.951	1746.89	1.7329	110.202	15893	15893	MS2	11/176
		High	LQDFSDQLSDYYEK	CB07.raw	Unambiguous	3	1	105990532;gi-105990532 ref		CID	1	0	1	1		60.44	3.13566e-05	0	14.7579	200	2	875.899	1750.79	5.92985	81.8488	10851	10851	MS2	8/152
		High	AQNLYQELLTQEGQASFQGLK	CB07.raw	Unambiguous	3	1	105990532;gi-105990532 ref		CID	1	0	1	1		39.53	0.00748249	0	38.2918	200	3	789.409	2366.21	5.7062	107.226	15364	15364	MS2	23/236
	High		LTISEQNIQR	CB08.raw	Unambiguous	3	1	105990532;gi-105990532 ref		CID	1	0	1	1	3.0799			0	5.71206	200	2	601.333	1201.66	5.01157	43.6891	3857	3857	MS2	0/0
	High		IGQDGISTSATTNLK	CB08.raw	Unambiguous	3	1	105990532;gi-105990532 ref		CID	1	0	1	1	3.60963			0	5.94944	200	2	753.399	1505.79	6.51589	48.6345	4677	4677	MS2	0/0
	High		mYQmDIQQELQR	CB08.raw	Unambiguous	3	1	105990532;gi-105990532 ref	M1(Oxidation); M4(Oxidation)	CID	1	0	1	1	3.7786			0	13.4234	200	2	807.869	1614.73	3.41674	52.7782	5406	5406	MS2	0/0
	High		SGSSTASWIQNVDTK	CB08.raw	Unambiguous	3	1	105990532;gi-105990532 ref		CID	1	0	1	1	4.38253			0	8.52623	200	2	790.884	1580.76	4.03028	58.0752	6302	6302	MS2	0/0
	High		SGSSTASWIQNVDTK	CB08.raw	Unambiguous	3	1	105990532;gi-105990532 ref		CID	1	0	1	1	3.7883			0	9.8713	200	2	790.886	1580.76	5.88361	58.1	6306	6306	MS2	0/0
	High		SGSSTASWIQNVDTK	CB08.raw	Unambiguous	3	1	105990532;gi-105990532 ref		CID	1	0	1	1	3.0238			0	0	200	2	790.883	1580.76	2.0225	58.3637	6349	6349	MS2	0/0
	High		TQFNNNEYSQDLDAYNTK	CB08.raw	Unambiguous	3	1	105990532;gi-105990532 ref		CID	1	0	1	1	4.02041			0	0	200	2	1082.98	2164.95	3.65982	62.3278	7014	7014	MS2	0/0
	High		TQFNNNEYSQDLDAYNTK	CB08.raw	Unambiguous	3	1	105990532;gi-105990532 ref		CID	1	0	1	1	3.70593			0	0	200	2	1082.98	2164.96	8.0578	62.3762	7022	7022	MS2	0/0
	High		NTLELSNGVIVK	CB08.raw	Unambiguous	3	1	105990532;gi-105990532 ref		CID	1	0	1	1	3.14559			0	13.6077	200	2	643.874	1286.74	7.86751	66.0312	7604	7604	MS2	0/0
	High		EYSGTIASEANTYLNSK	CB08.raw	Unambiguous	3	1	105990532;gi-105990532 ref		CID	1	0	1	1	3.10464			0	11.9598	200	2	924.441	1847.87	4.66804	71.6891	8554	8554	MS2	0/0
	High		YEVDQQIQVLmDK	CB08.raw	Unambiguous	3	1	105990532;gi-105990532 ref	M11(Oxidation)	CID	1	0	1	1	4.69406			0	43.0275	200	2	812.9	1624.79	2.9914	72.3881	8674	8674	MS2	0/0
	High		YEVDQQIQVLmDK	CB08.raw	Unambiguous	3	1	105990532;gi-105990532 ref	M11(Oxidation)	CID	1	0	1	1	5.0556			0	4.04658	200	2	812.902	1624.8	4.49398	72.7327	8732	8732	MS2	0/0
	High		VSALLTPAEQTGTWK	CB08.raw	Unambiguous	2	1	105990532;gi-105990532 ref		CID	1	0	1	1	3.02089			0	4.29827	200	2	801.435	1601.86	6.03261	72.8668	8753	8753	MS2	0/0
	High		YEVDQQIQVLmDK	CB08.raw	Unambiguous	3	1	105990532;gi-105990532 ref	M11(Oxidation)	CID	1	0	1	1	4.21174			0	8.27387	200	2	812.902	1624.8	4.64424	72.902	8759	8759	MS2	0/0
	High		LIDVISmYR	CB08.raw	Unambiguous	2	1	105990532;gi-105990532 ref	M7(Oxidation)	CID	1	0	1	1	2.98583			0	8.82082	200	2	563.306	1125.6	6.53476	72.9601	8769	8769	MS2	0/0
	High		LNGEIQALELPQK	CB08.raw	Unambiguous	3	1	105990532;gi-105990532 ref		CID	1	0	1	1	3.66562			0	12.6579	200	2	726.91	1452.81	4.60089	73.7311	8905	8905	MS2	0/0
	High		VNQNLVYESGSLNFSK	CB08.raw	Unambiguous	2	1	105990532;gi-105990532 ref		CID	1	0	1	1	3.07667			0	60.1024	200	2	899.954	1798.9	2.08079	73.9099	8937	8937	MS2	0/0
	High		IAELSATAQEIIK	CB08.raw	Unambiguous	3	1	105990532;gi-105990532 ref		CID	1	0	1	1	2.96456			0	11.0272	200	2	693.901	1386.79	7.33612	75.7573	9261	9261	MS2	0/0
	High		IAELSATAQEIIK	CB08.raw	Unambiguous	3	1	105990532;gi-105990532 ref		CID	1	0	1	1	2.9546			0	17.0687	200	2	693.898	1386.79	3.55112	76.0869	9314	9314	MS2	0/0
	High		IAELSATAQEIIK	CB08.raw	Unambiguous	3	1	105990532;gi-105990532 ref		CID	1	0	1	1	3.18474			0	10.0775	200	2	693.9	1386.79	6.54391	76.203	9334	9334	MS2	0/0
	High		NLQNNAEWVYQGAIR	CB08.raw	Unambiguous	3	1	105990532;gi-105990532 ref		CID	1	0	1	1	3.3387			0	0	200	2	888.453	1775.9	9.73281	76.4522	9376	9376	MS2	0/0
	High		NLQNNAEWVYQGAIR	CB08.raw	Unambiguous	3	1	105990532;gi-105990532 ref		CID	1	0	1	1	3.67367			0	16.6103	200	2	888.448	1775.89	3.68397	76.4754	9380	9380	MS2	0/0
	High		LQDFSDQLSDYYEK	CB08.raw	Unambiguous	3	1	105990532;gi-105990532 ref		CID	1	0	1	1	4.23263			0	0	200	2	875.897	1750.79	3.629	82.3569	10406	10406	MS2	0/0
	High		LQDFSDQLSDYYEK	CB08.raw	Unambiguous	3	1	105990532;gi-105990532 ref		CID	1	0	1	1	3.58244			0	59.9644	200	2	875.898	1750.79	4.04734	82.7009	10466	10466	MS2	0/0
	High		mTSNFPVDLSDYPK	CB08.raw	Unambiguous	3	1	105990532;gi-105990532 ref	M1(Oxidation)	CID	1	0	1	1	4.21859			0	37.6038	200	2	815.381	1629.75	4.98233	82.9602	10511	10511	MS2	0/0
	High		ITENDIQIALDDAK	CB08.raw	Unambiguous	3	1	105990532;gi-105990532 ref		CID	1	0	1	1	3.82436			0	26.0325	200	2	779.907	1558.81	7.18832	83.6417	10630	10630	MS2	0/0
	High		ITENDIQIALDDAK	CB08.raw	Unambiguous	3	1	105990532;gi-105990532 ref		CID	1	0	1	1	4.56193			0	9.06571	200	2	779.906	1558.8	5.23058	83.6936	10639	10639	MS2	0/0
	High		ITENDIQIALDDAK	CB08.raw	Unambiguous	3	1	105990532;gi-105990532 ref		CID	1	0	1	1	3.52471			0	0	200	2	779.905	1558.8	4.05593	84.067	10704	10704	MS2	0/0
	High		ITENDIQIALDDAK	CB08.raw	Unambiguous	3	1	105990532;gi-105990532 ref		CID	1	0	1	1	3.31611			0	0	200	2	779.905	1558.8	4.76072	84.122	10714	10714	MS2	0/0
	High		AVSmPSFSILGSDVR	CB08.raw	Unambiguous	3	1	105990532;gi-105990532 ref	M4(Oxidation)	CID	1	0	1	1	4.17258			0	21.262	200	2	791.404	1581.8	3.9552	85.0372	10873	10873	MS2	0/0
	High		ATVAVYLESLQDTK	CB08.raw	Unambiguous	3	1	105990532;gi-105990532 ref		CID	1	0	1	1	4.11792			0	32.2595	200	2	769.41	1537.81	1.48695	86.2992	11090	11090	MS2	0/0
	High		ATVAVYLESLQDTK	CB08.raw	Unambiguous	3	1	105990532;gi-105990532 ref		CID	1	0	1	1	4.29167			0	9.47301	200	2	769.415	1537.82	8.23412	86.3272	11095	11095	MS2	0/0
	High		ALVEQGFTVPEIK	CB08.raw	Unambiguous	3	1	105990532;gi-105990532 ref		CID	1	0	1	1	3.72636			0	0	200	2	715.903	1430.8	6.19784	86.4126	11110	11110	MS2	0/0
	High		ALVEQGFTVPEIK	CB08.raw	Unambiguous	3	1	105990532;gi-105990532 ref		CID	1	0	1	1	3.84771			0	8.43048	200	2	715.902	1430.8	4.74747	86.4249	11112	11112	MS2	0/0
	High		ALVEQGFTVPEIK	CB08.raw	Unambiguous	3	1	105990532;gi-105990532 ref		CID	1	0	1	1	3.57948			0	0	200	2	715.902	1430.8	4.91811	86.7626	11170	11170	MS2	0/0
	High		IVQILPWEQNEQVK	CB08.raw	Unambiguous	2	1	105990532;gi-105990532 ref		CID	1	0	1	1	2.99272			0	8.84706	200	2	862.475	1723.94	2.39035	89.7226	11680	11680	MS2	0/0
	High		SVSDGIAALDLNAVANK	CB08.raw	Unambiguous	3	1	105990532;gi-105990532 ref		CID	1	0	1	1	3.08268			0	51.954	200	2	829.444	1657.88	3.25581	90.8721	11871	11871	MS2	0/0
	High		SVSDGIAALDLNAVANK	CB08.raw	Unambiguous	3	1	105990532;gi-105990532 ref		CID	1	0	1	1	4.70824			0	0	200	2	829.445	1657.88	4.28663	91.3725	11960	11960	MS2	0/0
	High		LPYTIITTPPLK	CB08.raw	Unambiguous	3	1	105990532;gi-105990532 ref		CID	1	0	1	1	2.93696			0	0	200	2	678.914	1356.82	5.31327	91.6851	12015	12015	MS2	0/0
	High		LPYTIITTPPLK	CB08.raw	Unambiguous	3	1	105990532;gi-105990532 ref		CID	1	0	1	1	3.06006			0	6.64814	200	2	678.914	1356.82	4.68349	91.7029	12018	12018	MS2	0/0
	High		SVSDGIAALDLNAVANK	CB08.raw	Unambiguous	3	1	105990532;gi-105990532 ref		CID	1	0	1	1	4.22063			0	8.47284	200	2	829.445	1657.88	4.72841	91.7313	12023	12023	MS2	0/0
	High		SVSDGIAALDLNAVANK	CB08.raw	Unambiguous	3	1	105990532;gi-105990532 ref		CID	1	0	1	1	3.03278			0	0	200	2	829.446	1657.88	5.39108	91.815	12038	12038	MS2	0/0
	High		LPYTIITTPPLK	CB08.raw	Unambiguous	3	1	105990532;gi-105990532 ref		CID	1	0	1	1	2.94725			0	0	200	2	678.913	1356.82	4.32362	92.0405	12076	12076	MS2	0/0
	High		IDDIWNLEVK	CB08.raw	Unambiguous	3	1	105990532;gi-105990532 ref		CID	1	0	1	1	3.17571			0	0	200	2	622.834	1244.66	6.43754	92.3364	12125	12125	MS2	0/0
	High		YEDGTLSLTSTSDLQSGIIK	CB08.raw	Unambiguous	2	1	105990532;gi-105990532 ref		CID	1	0	1	1	3.48443			0	25.3094	200	2	1064.54	2128.08	7.25583	95.0348	12576	12576	MS2	0/0
	High		LPQQANDYLNSFNWER	CB08.raw	Unambiguous	3	1	105990532;gi-105990532 ref		CID	1	0	1	1	3.06308			0	49.4624	200	2	997.977	1994.95	5.26892	95.1103	12589	12589	MS2	0/0
	High		YEDGTLSLTSTSDLQSGIIK	CB08.raw	Unambiguous	2	1	105990532;gi-105990532 ref		CID	1	0	1	1	3.36644			0	0	200	2	1064.55	2128.08	8.05888	95.1385	12594	12594	MS2	0/0
	High		LPQQANDYLNSFNWER	CB08.raw	Unambiguous	3	1	105990532;gi-105990532 ref		CID	1	0	1	1	3.69311			0	13.6232	200	2	997.977	1994.95	5.94201	95.1506	12596	12596	MS2	0/0
	High		DKDQEVLLQTFLDDASPGDKR	CB08.raw	Unambiguous	2	1	105990532;gi-105990532 ref		CID	1	0	1	1	4.63722			2	20.8884	200	3	797.401	2390.19	1.75131	96.3329	12800	12800	MS2	0/0
	High		DKDQEVLLQTFLDDASPGDKR	CB08.raw	Unambiguous	2	1	105990532;gi-105990532 ref		CID	1	0	1	1	3.57427			2	6.28925	200	3	797.404	2390.2	5.81146	96.3561	12804	12804	MS2	0/0
	High		DKDQEVLLQTFLDDASPGDKR	CB08.raw	Unambiguous	2	1	105990532;gi-105990532 ref		CID	1	0	1	1	4.33673			2	5.90106	200	3	797.405	2390.2	7.26698	96.4013	12812	12812	MS2	0/0
	High		VLLDQLGTTISFER	CB08.raw	Unambiguous	2	1	105990532;gi-105990532 ref		CID	1	0	1	1	3.49334			0	14.0364	200	2	796.444	1591.88	7.66507	105.149	14283	14283	MS2	0/0
	High		VLLDQLGTTISFER	CB08.raw	Unambiguous	2	1	105990532;gi-105990532 ref		CID	1	0	1	1	2.96189			0	64.9784	200	2	796.442	1591.88	5.36459	105.446	14331	14331	MS2	0/0
	High		AQNLYQELLTQEGQASFQGLK	CB08.raw	Unambiguous	3	1	105990532;gi-105990532 ref		CID	1	0	1	1	4.4833			0	23.7659	200	3	789.41	2366.22	7.17648	107.551	14691	14691	MS2	0/0
	High		TLADLTLLDSPIK	CB08.raw	Unambiguous	3	1	105990532;gi-105990532 ref		CID	1	0	1	1	3.43116			0	0	200	2	700.409	1399.81	4.81597	107.568	14694	14694	MS2	0/0
	High		TLADLTLLDSPIK	CB08.raw	Unambiguous	3	1	105990532;gi-105990532 ref		CID	1	0	1	1	4.21631			0	5.73786	200	2	700.409	1399.81	4.64157	107.586	14697	14697	MS2	0/0
	High		AQNLYQELLTQEGQASFQGLK	CB08.raw	Unambiguous	3	1	105990532;gi-105990532 ref		CID	1	0	1	1	5.87103			0	0	200	3	789.409	2366.21	5.62882	107.591	14698	14698	MS2	0/0
	High		TLADLTLLDSPIK	CB08.raw	Unambiguous	3	1	105990532;gi-105990532 ref		CID	1	0	1	1	4.22803			0	9.72584	200	2	700.409	1399.81	5.07759	107.927	14756	14756	MS2	0/0
	High		NLTDFAEQYSIQDWAK	CB08.raw	Unambiguous	3	1	105990532;gi-105990532 ref		CID	1	0	1	1	4.72103			0	0	200	2	964.96	1928.91	5.35955	109.154	14962	14962	MS2	0/0
	High		NLTDFAEQYSIQDWAK	CB08.raw	Unambiguous	3	1	105990532;gi-105990532 ref		CID	1	0	1	1	5.26668			0	21.9358	200	2	964.959	1928.91	4.03058	109.288	14986	14986	MS2	0/0
	High		VNWEEEAASGLLTSLK	CB08.raw	Unambiguous	3	1	105990532;gi-105990532 ref		CID	1	0	1	1	4.38984			0	11.5253	200	2	873.952	1746.9	3.54974	110.604	15218	15218	MS2	0/0
	High		VNWEEEAASGLLTSLK	CB08.raw	Unambiguous	3	1	105990532;gi-105990532 ref		CID	1	0	1	1	3.19535			0	26.5233	200	2	873.953	1746.9	3.96901	110.627	15222	15222	MS2	0/0
	High		VNWEEEAASGLLTSLK	CB08.raw	Unambiguous	3	1	105990532;gi-105990532 ref		CID	1	0	1	1	4.01267			0	11.0674	200	2	873.953	1746.9	4.66779	110.715	15237	15237	MS2	0/0
	High		GFEPTLEALFGK	CB08.raw	Unambiguous	3	1	105990532;gi-105990532 ref		CID	1	0	1	1	2.98121			0	18.3645	200	2	654.85	1308.69	6.82293	110.848	15259	15259	MS2	0/0
	High		IEGNLIFDPNNYLPK	CB08.raw	Unambiguous	2	1	105990532;gi-105990532 ref		CID	1	0	1	1	3.28956			0	32.8361	200	2	873.961	1746.92	5.3074	112.659	15563	15563	MS2	0/0
	High		NIQEYLSILTDPDGK	CB08.raw	Unambiguous	3	1	105990532;gi-105990532 ref		CID	1	0	1	1	3.8096			0	12.6569	200	2	853.438	1705.87	3.03841	114.775	15938	15938	MS2	0/0
	High		NIQEYLSILTDPDGK	CB08.raw	Unambiguous	3	1	105990532;gi-105990532 ref		CID	1	0	1	1	4.2557			0	37.3005	200	2	853.441	1705.87	5.8292	114.834	15948	15948	MS2	0/0
	High		ATFQTPDFIVPLTDLR	CB08.raw	Unambiguous	3	1	105990532;gi-105990532 ref		CID	1	0	1	1	3.35817			0	7.63971	200	2	917.496	1833.99	5.74908	116.642	16262	16262	MS2	0/0
	High		IADFELPTIIVPEQTIEIPSIK	CB08.raw	Unambiguous	3	1	105990532;gi-105990532 ref		CID	1	0	1	1	4.49825			0	3.70496	200	3	822.801	2466.39	6.14143	120.586	16947	16947	MS2	0/0
	High		IADFELPTIIVPEQTIEIPSIK	CB08.raw	Unambiguous	3	1	105990532;gi-105990532 ref		CID	1	0	1	1	3.31791			0	0	200	2	1233.69	2466.38	2.08842	120.64	16957	16957	MS2	0/0
		High	LDVTTSIGR	CB08.raw	Unambiguous	3	1	105990532;gi-105990532 ref		CID	1	0	1	1		39.34	0.00848648	0	18.0984	200	2	481.273	961.539	7.70909	50.2497	4958	4958	MS2	7/64
		High	LATALSLSNK	CB08.raw	Unambiguous	3	1	105990532;gi-105990532 ref		CID	1	0	1	1		30.83	0.0424997	0	0	200	2	509.303	1017.6	5.26677	47.7352	4525	4525	MS2	7/76
		High	FPEVDVLTK	CB08.raw	Unambiguous	3	1	105990532;gi-105990532 ref		CID	1	0	1	1		43.64	0.00374341	0	15.1517	200	2	524.293	1047.58	5.52432	76.0518	9308	9308	MS2	10/64
		High	QGFFPDSVNK	CB08.raw	Unambiguous	3	1	105990532;gi-105990532 ref		CID	1	0	1	1		45.41	0.00200411	0	23.8237	200	2	569.784	1138.56	7.38083	59.7057	6580	6580	MS2	8/108
		High	LTISEQNIQR	CB08.raw	Unambiguous	3	1	105990532;gi-105990532 ref		CID	1	0	1	1		43.9	0.00326719	0	5.71206	200	2	601.333	1201.66	5.01157	43.6891	3857	3857	MS2	8/88
		High	ATGVLYDYVNK	CB08.raw	Unambiguous	3	1	105990532;gi-105990532 ref		CID	1	0	1	1		43.24	0.00305412	0	7.70808	200	2	621.826	1242.65	6.88518	60.2684	6676	6676	MS2	8/84
		High	IDDIWNLEVK	CB08.raw	Unambiguous	3	1	105990532;gi-105990532 ref		CID	1	0	1	1		33.37	0.0356008	0	0	200	2	622.834	1244.66	6.43754	92.3364	12125	12125	MS2	8/88
		High	DLKVEDIPLAR	CB08.raw	Unambiguous	3	1	105990532;gi-105990532 ref		CID	1	0	1	1		32.61	0.0234388	1	55.8456	200	3	423.58	1268.73	3.22289	71.7002	8556	8556	MS2	11/112
		High	NTLELSNGVIVK	CB08.raw	Unambiguous	3	1	105990532;gi-105990532 ref		CID	1	0	1	1		47.8	0.000847219	0	13.6077	200	2	643.874	1286.74	7.86751	66.0312	7604	7604	MS2	6/132
		High	GFEPTLEALFGK	CB08.raw	Unambiguous	3	1	105990532;gi-105990532 ref		CID	1	0	1	1		33.38	0.0396517	0	18.3645	200	2	654.85	1308.69	6.82293	110.848	15259	15259	MS2	10/88
		High	LPYTIITTPPLK	CB08.raw	Unambiguous	3	1	105990532;gi-105990532 ref		CID	1	0	1	1		43.64	0.00108993	0	6.64814	200	2	678.914	1356.82	4.68349	91.7029	12018	12018	MS2	12/88
		High	LPYTIITTPPLK	CB08.raw	Unambiguous	3	1	105990532;gi-105990532 ref		CID	1	0	1	1		38.51	0.00316385	0	0	200	2	678.914	1356.82	5.31327	91.6851	12015	12015	MS2	6/88
		High	IAELSATAQEIIK	CB08.raw	Unambiguous	3	1	105990532;gi-105990532 ref		CID	1	0	1	1		37.05	0.00979308	0	17.0687	200	2	693.898	1386.79	3.55112	76.0869	9314	9314	MS2	13/112
		High	IAELSATAQEIIK	CB08.raw	Unambiguous	3	1	105990532;gi-105990532 ref		CID	1	0	1	1		40.66	0.00415763	0	10.0775	200	2	693.9	1386.79	6.54391	76.203	9334	9334	MS2	7/112
		High	IAELSATAQEIIK	CB08.raw	Unambiguous	3	1	105990532;gi-105990532 ref		CID	1	0	1	1		36.5	0.0109921	0	11.0272	200	2	693.901	1386.79	7.33612	75.7573	9261	9261	MS2	12/112
		High	TLADLTLLDSPIK	CB08.raw	Unambiguous	3	1	105990532;gi-105990532 ref		CID	1	0	1	1		43.95	0.0016008	0	5.73786	200	2	700.409	1399.81	4.64157	107.586	14697	14697	MS2	9/96
		High	TLADLTLLDSPIK	CB08.raw	Unambiguous	3	1	105990532;gi-105990532 ref		CID	1	0	1	1		47.11	0.000773281	0	0	200	2	700.409	1399.81	4.81597	107.568	14694	14694	MS2	18/96
		High	TLADLTLLDSPIK	CB08.raw	Unambiguous	3	1	105990532;gi-105990532 ref		CID	1	0	1	1		61.32	2.95162e-05	0	9.72584	200	2	700.409	1399.81	5.07759	107.927	14756	14756	MS2	11/96
		High	QTIIVVLENVQR	CB08.raw	Unambiguous	3	1	105990532;gi-105990532 ref		CID	1	0	1	1		48.11	0.000489073	0	0	200	2	706.421	1411.84	6.24548	87.1962	11245	11245	MS2	7/132
		High	ALVEQGFTVPEIK	CB08.raw	Unambiguous	3	1	105990532;gi-105990532 ref		CID	1	0	1	1		60.2	5.17606e-05	0	8.43048	200	2	715.902	1430.8	4.74747	86.4249	11112	11112	MS2	7/128
		High	ALVEQGFTVPEIK	CB08.raw	Unambiguous	3	1	105990532;gi-105990532 ref		CID	1	0	1	1		43.37	0.00249459	0	0	200	2	715.902	1430.8	4.91811	86.7626	11170	11170	MS2	14/128
		High	ALVEQGFTVPEIK	CB08.raw	Unambiguous	3	1	105990532;gi-105990532 ref		CID	1	0	1	1		38.3	0.00840134	0	0	200	2	715.903	1430.8	6.19784	86.4126	11110	11110	MS2	11/128
		High	LNGEIQALELPQK	CB08.raw	Unambiguous	3	1	105990532;gi-105990532 ref		CID	1	0	1	1		33.5	0.0159019	0	12.6579	200	2	726.91	1452.81	4.60089	73.7311	8905	8905	MS2	8/140
		High	LNGEIQALELPQK	CB08.raw	Unambiguous	3	1	105990532;gi-105990532 ref		CID	1	0	1	1		29.51	0.039852	0	60.5532	200	2	726.91	1452.81	5.10503	74.0748	8965	8965	MS2	5/140
		High	IGQDGISTSATTNLK	CB08.raw	Unambiguous	3	1	105990532;gi-105990532 ref		CID	1	0	1	1		49.22	0.000834727	0	5.94944	200	2	753.399	1505.79	6.51589	48.6345	4677	4677	MS2	10/160
		High	ATVAVYLESLQDTK	CB08.raw	Unambiguous	3	1	105990532;gi-105990532 ref		CID	1	0	1	1		43.27	0.00316968	0	32.2595	200	2	769.41	1537.81	1.48695	86.2992	11090	11090	MS2	7/116
		High	ATVAVYLESLQDTK	CB08.raw	Unambiguous	3	1	105990532;gi-105990532 ref		CID	1	0	1	1		35.98	0.0163522	0	9.47301	200	2	769.415	1537.82	8.23412	86.3272	11095	11095	MS2	9/116
		High	ITENDIQIALDDAK	CB08.raw	Unambiguous	3	1	105990532;gi-105990532 ref		CID	1	0	1	1		39.75	0.00896658	0	0	200	2	779.905	1558.8	4.05593	84.067	10704	10704	MS2	7/144
		High	ITENDIQIALDDAK	CB08.raw	Unambiguous	3	1	105990532;gi-105990532 ref		CID	1	0	1	1		47.74	0.00151104	0	9.06571	200	2	779.906	1558.8	5.23058	83.6936	10639	10639	MS2	11/144
		High	ITENDIQIALDDAK	CB08.raw	Unambiguous	3	1	105990532;gi-105990532 ref		CID	1	0	1	1		52.94	0.000458106	0	26.0325	200	2	779.907	1558.81	7.18832	83.6417	10630	10630	MS2	8/144
		High	SGSSTASWIQNVDTK	CB08.raw	Unambiguous	3	1	105990532;gi-105990532 ref		CID	1	0	1	1		52.34	0.000337815	0	9.8713	200	2	790.886	1580.76	5.88361	58.1	6306	6306	MS2	9/132
		High	AVSmPSFSILGSDVR	CB08.raw	Unambiguous	3	1	105990532;gi-105990532 ref	M4(Oxidation)	CID	1	0	1	2		59.81	6.11161e-05	0	21.262	200	2	791.404	1581.8	3.9552	85.0372	10873	10873	MS2	11/112
		High	mYQmDIQQELQR	CB08.raw	Unambiguous	3	1	105990532;gi-105990532 ref	M1(Oxidation); M4(Oxidation)	CID	1	0	1	1		31.47	0.0225974	0	13.4234	200	2	807.869	1614.73	3.41674	52.7782	5406	5406	MS2	11/124
		High	TSSFALNLPTLPEVK	CB08.raw	Unambiguous	3	1	105990532;gi-105990532 ref		CID	1	0	1	1		41.14	0.00479168	0	0	200	2	808.952	1616.9	4.5178	107.596	14699	14699	MS2	10/144
		High	YEVDQQIQVLmDK	CB08.raw	Unambiguous	3	1	105990532;gi-105990532 ref	M11(Oxidation)	CID	1	0	1	1		42.8	0.00311473	0	43.0275	200	2	812.9	1624.79	2.9914	72.3881	8674	8674	MS2	17/128
		High	YEVDQQIQVLmDK	CB08.raw	Unambiguous	3	1	105990532;gi-105990532 ref	M11(Oxidation)	CID	1	0	1	1		72.45	3.5468e-06	0	4.04658	200	2	812.902	1624.8	4.49398	72.7327	8732	8732	MS2	18/128
		High	YEVDQQIQVLmDK	CB08.raw	Unambiguous	3	1	105990532;gi-105990532 ref	M11(Oxidation)	CID	1	0	1	1		57.87	0.000103209	0	8.27387	200	2	812.902	1624.8	4.64424	72.902	8759	8759	MS2	10/128
		High	mTSNFPVDLSDYPK	CB08.raw	Unambiguous	3	1	105990532;gi-105990532 ref	M1(Oxidation)	CID	1	0	1	1		56.33	8.97479e-05	0	37.6038	200	2	815.381	1629.75	4.98233	82.9602	10511	10511	MS2	10/144
		High	ALYWVNGQVPDGVSK	CB08.raw	Unambiguous	3	1	105990532;gi-105990532 ref		CID	1	0	1	1		37.87	0.0123214	0	30.5723	200	2	816.927	1632.85	4.83424	81.1944	10198	10198	MS2	7/148
		High	SVSDGIAALDLNAVANK	CB08.raw	Unambiguous	3	1	105990532;gi-105990532 ref		CID	1	0	1	1		41.54	0.00595886	0	0	200	2	829.445	1657.88	4.28663	91.3725	11960	11960	MS2	9/148
		High	SVSDGIAALDLNAVANK	CB08.raw	Unambiguous	3	1	105990532;gi-105990532 ref		CID	1	0	1	1		33.07	0.0414759	0	8.47284	200	2	829.445	1657.88	4.72841	91.7313	12023	12023	MS2	11/148
		High	NIQEYLSILTDPDGK	CB08.raw	Unambiguous	3	1	105990532;gi-105990532 ref		CID	1	0	1	1		47.94	0.0012036	0	12.6569	200	2	853.438	1705.87	3.03841	114.775	15938	15938	MS2	8/168
		High	NIQEYLSILTDPDGK	CB08.raw	Unambiguous	3	1	105990532;gi-105990532 ref		CID	1	0	1	1		48.67	0.00108869	0	37.3005	200	2	853.441	1705.87	5.8292	114.834	15948	15948	MS2	9/168
		High	VNWEEEAASGLLTSLK	CB08.raw	Unambiguous	3	1	105990532;gi-105990532 ref		CID	1	0	1	1		49.75	0.000873355	0	11.5253	200	2	873.952	1746.9	3.54974	110.604	15218	15218	MS2	9/176
		High	VNWEEEAASGLLTSLK	CB08.raw	Unambiguous	3	1	105990532;gi-105990532 ref		CID	1	0	1	1		39.64	0.00862079	0	26.5233	200	2	873.953	1746.9	3.96901	110.627	15222	15222	MS2	8/176
		High	VNWEEEAASGLLTSLK	CB08.raw	Unambiguous	3	1	105990532;gi-105990532 ref		CID	1	0	1	1		57.75	0.000127337	0	11.0674	200	2	873.953	1746.9	4.66779	110.715	15237	15237	MS2	12/176
		High	LQDFSDQLSDYYEK	CB08.raw	Unambiguous	3	1	105990532;gi-105990532 ref		CID	1	0	1	1		38	0.005246	0	59.9644	200	2	875.898	1750.79	4.04734	82.7009	10466	10466	MS2	8/152
		High	LQDFSDQLSDYYEK	CB08.raw	Unambiguous	3	1	105990532;gi-105990532 ref		CID	1	0	1	1		40.52	0.00293649	0	15.1745	200	2	875.898	1750.79	4.67484	82.3393	10403	10403	MS2	10/152
		High	NLQNNAEWVYQGAIR	CB08.raw	Unambiguous	3	1	105990532;gi-105990532 ref		CID	1	0	1	1		46.67	0.00166302	0	16.6103	200	2	888.448	1775.89	3.68397	76.4754	9380	9380	MS2	8/168
		High	NLQNNAEWVYQGAIR	CB08.raw	Unambiguous	3	1	105990532;gi-105990532 ref		CID	1	0	1	1		37.41	0.0152594	0	0	200	2	888.453	1775.9	9.73281	76.4522	9376	9376	MS2	9/168
		High	ATFQTPDFIVPLTDLR	CB08.raw	Unambiguous	3	1	105990532;gi-105990532 ref		CID	1	0	1	1		34.23	0.0235605	0	7.63971	200	2	917.496	1833.99	5.74908	116.642	16262	16262	MS2	6/168
		High	EYSGTIASEANTYLNSK	CB08.raw	Unambiguous	3	1	105990532;gi-105990532 ref		CID	1	0	1	1		33.52	0.0244325	0	11.9598	200	2	924.441	1847.87	4.66804	71.6891	8554	8554	MS2	7/152
		High	NLTDFAEQYSIQDWAK	CB08.raw	Unambiguous	3	1	105990532;gi-105990532 ref		CID	1	0	1	1		67.67	7.61812e-06	0	21.9358	200	2	964.959	1928.91	4.03058	109.288	14986	14986	MS2	10/180
		High	NLTDFAEQYSIQDWAK	CB08.raw	Unambiguous	3	1	105990532;gi-105990532 ref		CID	1	0	1	1		58.05	7.41857e-05	0	0	200	2	964.96	1928.91	5.35955	109.154	14962	14962	MS2	11/180
		High	LPQQANDYLNSFNWER	CB08.raw	Unambiguous	3	1	105990532;gi-105990532 ref		CID	1	0	1	1		33.51	0.0233524	0	13.6232	200	2	997.977	1994.95	5.94201	95.1506	12596	12596	MS2	10/172
		High	TQFNNNEYSQDLDAYNTK	CB08.raw	Unambiguous	3	1	105990532;gi-105990532 ref		CID	1	0	1	1		26.02	0.0458813	0	0	200	2	1082.98	2164.95	3.65982	62.3278	7014	7014	MS2	12/200
		High	TQFNNNEYSQDLDAYNTK	CB08.raw	Unambiguous	3	1	105990532;gi-105990532 ref		CID	1	0	1	1		28.94	0.0283369	0	0	200	2	1082.98	2164.96	8.0578	62.3762	7022	7022	MS2	12/200
		High	AQNLYQELLTQEGQASFQGLK	CB08.raw	Unambiguous	3	1	105990532;gi-105990532 ref		CID	1	0	1	1		41.48	0.00474735	0	0	200	3	789.409	2366.21	5.62882	107.591	14698	14698	MS2	16/236
		High	AQNLYQELLTQEGQASFQGLK	CB08.raw	Unambiguous	3	1	105990532;gi-105990532 ref		CID	1	0	1	1		36.76	0.0142122	0	23.7659	200	3	789.41	2366.22	7.17648	107.551	14691	14691	MS2	19/236
		High	IADFELPTIIVPEQTIEIPSIK	CB08.raw	Unambiguous	3	1	105990532;gi-105990532 ref		CID	1	0	1	1		27.18	0.0445065	0	0	200	2	1233.69	2466.38	2.08842	120.64	16957	16957	MS2	6/200
		High	ADSVVDLLSYNVQGSGETTYDHK	CB08.raw	Unambiguous	3	1	105990532;gi-105990532 ref		CID	1	0	1	1		44.75	0.00178202	0	51.6307	200	3	833.398	2498.18	5.08812	91.266	11941	11941	MS2	14/224
58530840;gi-58530840 ref	desmoplakin isoform I [Homo sapiens]	10.07	2	22	22	146	245.222	8.08	16	67	2188.8	7.87	18	79	2871	331.569	6.81494
	A5	A7	Sequence	Spectrum File	PSM Ambiguity	# Proteins	# Protein Groups	Protein Group Accessions	Modifications	Activation Type	ΔScore	ΔCn	Rank	Search Engine Rank	XCorr	IonScore	Exp Value	# Missed Cleavages	Isolation Interference [%]	Ion Inject Time [ms]	Charge	m/z [Da]	MH+ [Da]	ΔM [ppm]	RT [min]	First Scan	Last Scan	MS Order	Ions Matched
	High		YGDGIQLTR	CB01.raw	Unambiguous	2	1	58530840;gi-58530840 ref		CID	1	0	1	1	3.17653			0	46.4045	200	2	511.769	1022.53	3.90588	45.9823	4384	4384	MS2	0/0
	High		LNDSILQATEQR	CB01.raw	Unambiguous	2	1	58530840;gi-58530840 ref		CID	1	0	1	1	2.99705			0	8.50607	200	2	694.366	1387.72	4.6157	58.7861	6697	6697	MS2	0/0
	High		AQQIHSQTSQQYPLYDLDLGK	CB01.raw	Unambiguous	1	1	58530840;gi-58530840 ref		CID	1	0	1	1	3.52619			0	21.0166	200	3	811.744	2433.22	5.10098	72.491	9156	9156	MS2	0/0
	High		TLELQGLINDLQR	CB01.raw	Unambiguous	2	1	58530840;gi-58530840 ref		CID	1	0	1	1	3.19968			0	0	200	2	756.925	1512.84	3.6846	106.157	15262	15262	MS2	0/0
	High		SAIYQLEEEYENLLK	CB01.raw	Unambiguous	2	1	58530840;gi-58530840 ref		CID	1	0	1	1	4.64887			0	16.96	200	2	921.467	1841.93	4.97285	114.582	16798	16798	MS2	0/0
		High	QLQNIIQATSR	CB01.raw	Unambiguous	2	1	58530840;gi-58530840 ref		CID	1	0	1	1		34.06	0.0271514	0	49.0627	200	2	636.36	1271.71	4.54399	53.5502	5745	5745	MS2	9/120
		High	TLELQGLINDLQR	CB01.raw	Unambiguous	2	1	58530840;gi-58530840 ref		CID	1	0	1	1		50.32	0.000408745	0	0	200	2	756.925	1512.84	3.6846	106.157	15262	15262	MS2	8/128
		High	SAIYQLEEEYENLLK	CB01.raw	Unambiguous	2	1	58530840;gi-58530840 ref		CID	1	0	1	1		52.64	0.000350932	0	16.96	200	2	921.467	1841.93	4.97285	114.582	16798	16798	MS2	18/152
	High		ITNLTQQLEQASIVK	CB02.raw	Unambiguous	2	1	58530840;gi-58530840 ref		CID	1	0	1	1	3.70541			0	23.8786	200	2	843.478	1685.95	3.61643	82.9899	11132	11132	MS2	0/0
	High		ITNLTQQLEQASIVK	CB02.raw	Unambiguous	2	1	58530840;gi-58530840 ref		CID	1	0	1	1	2.9461			0	0	200	2	843.479	1685.95	3.90605	83.0959	11151	11151	MS2	0/0
	High		TLELQGLINDLQR	CB02.raw	Unambiguous	2	1	58530840;gi-58530840 ref		CID	1	0	1	1	3.14953			0	0	200	2	756.925	1512.84	2.71633	105.658	15213	15213	MS2	0/0
	High		ALLQAILQTEDmLK	CB02.raw	Unambiguous	2	1	58530840;gi-58530840 ref	M12(Oxidation)	CID	1	0	1	1	3.61158			0	26.9803	200	2	801.945	1602.88	3.22264	107.294	15506	15506	MS2	0/0
	High		SAIYQLEEEYENLLK	CB02.raw	Unambiguous	2	1	58530840;gi-58530840 ref		CID	1	0	1	1	3.90153			0	3.23385	200	2	921.466	1841.92	3.91248	114.445	16776	16776	MS2	0/0
		High	IEVLEEELR	CB02.raw	Unambiguous	2	1	58530840;gi-58530840 ref		CID	1	0	1	1		42.91	0.00489424	0	21.3415	200	2	565.31	1129.61	1.87396	67.5997	8346	8346	MS2	5/64
		High	TLELQGLINDLQR	CB02.raw	Unambiguous	2	1	58530840;gi-58530840 ref		CID	1	0	1	1		52.55	0.000255716	0	0	200	2	756.925	1512.84	2.71633	105.658	15213	15213	MS2	8/128
		High	ALLQAILQTEDmLK	CB02.raw	Unambiguous	2	1	58530840;gi-58530840 ref	M12(Oxidation)	CID	1	0	1	1		37.93	0.00919679	0	26.9803	200	2	801.945	1602.88	3.22264	107.294	15506	15506	MS2	11/144
		High	ITNLTQQLEQASIVK	CB02.raw	Unambiguous	2	1	58530840;gi-58530840 ref		CID	1	0	1	1		43.51	0.0018517	0	23.8786	200	2	843.478	1685.95	3.61643	82.9899	11132	11132	MS2	14/160
		High	SAIYQLEEEYENLLK	CB02.raw	Unambiguous	2	1	58530840;gi-58530840 ref		CID	1	0	1	1		48.26	0.00093225	0	3.23385	200	2	921.466	1841.92	3.91248	114.445	16776	16776	MS2	7/152
		High	GFFDPNTEENLTYLQLK	CB02.raw	Unambiguous	2	1	58530840;gi-58530840 ref		CID	1	0	1	1		43.36	0.00309313	0	27.0255	200	2	1015.01	2029.01	7.94605	112.754	16469	16469	MS2	11/172
	High		YGDGIQLTR	CB03.raw	Unambiguous	2	1	58530840;gi-58530840 ref		CID	1	0	1	1	3.01618			0	28.1299	200	2	511.77	1022.53	6.17409	45.3892	4216	4216	MS2	0/0
	High		LNDSILQATEQR	CB03.raw	Unambiguous	2	1	58530840;gi-58530840 ref		CID	1	0	1	1	3.74879			0	0	200	2	694.364	1387.72	1.88881	58.2683	6503	6503	MS2	0/0
	High		ITNLTQQLEQASIVK	CB03.raw	Unambiguous	2	1	58530840;gi-58530840 ref		CID	1	0	1	1	4.03733			0	12.9074	200	2	843.477	1685.95	2.02354	83.0621	10899	10899	MS2	0/0
	High		TLELQGLINDLQR	CB03.raw	Unambiguous	2	1	58530840;gi-58530840 ref		CID	1	0	1	1	3.00015			0	14.9998	200	2	756.926	1512.85	4.57218	105.881	14978	14978	MS2	0/0
	High		SVQNDSQAIAEVLNQLK	CB03.raw	Unambiguous	2	1	58530840;gi-58530840 ref		CID	1	0	1	1	4.09841			0	12.4764	200	2	928.997	1856.99	7.98083	106.939	15169	15169	MS2	0/0
	High		SVQNDSQAIAEVLNQLK	CB03.raw	Unambiguous	2	1	58530840;gi-58530840 ref		CID	1	0	1	1	3.96486			0	0	200	3	619.665	1856.98	4.2924	107.022	15184	15184	MS2	0/0
	High		ALLQAILQTEDmLK	CB03.raw	Unambiguous	2	1	58530840;gi-58530840 ref	M12(Oxidation)	CID	1	0	1	1	4.15691			0	6.47899	200	2	801.945	1602.88	2.91802	107.513	15272	15272	MS2	0/0
	High		AVTGYNDPETGNIISLFQAmNK	CB03.raw	Unambiguous	2	1	58530840;gi-58530840 ref	M20(Oxidation)	CID	1	0	1	1	3.66198			0	19.693	200	3	800.392	2399.16	2.4014	108.078	15374	15374	MS2	0/0
	High		GFFDPNTEENLTYLQLK	CB03.raw	Unambiguous	2	1	58530840;gi-58530840 ref		CID	1	0	1	1	3.70666			0	17.6892	200	2	1015	2029	2.35094	112.851	16226	16226	MS2	0/0
	High		GFFDPNTEENLTYLQLK	CB03.raw	Unambiguous	2	1	58530840;gi-58530840 ref		CID	1	0	1	1	3.67405			0	0	200	2	1015	2029	2.17045	112.897	16234	16234	MS2	0/0
	High		SAIYQLEEEYENLLK	CB03.raw	Unambiguous	2	1	58530840;gi-58530840 ref		CID	1	0	1	1	4.33085			0	0	200	2	921.464	1841.92	1.92429	114.499	16526	16526	MS2	0/0
		High	YGDGIQLTR	CB03.raw	Unambiguous	2	1	58530840;gi-58530840 ref		CID	1	0	1	1		32.37	0.0331144	0	0	200	2	511.769	1022.53	3.36866	45.4678	4229	4229	MS2	8/76
		High	YGDGIQLTR	CB03.raw	Unambiguous	2	1	58530840;gi-58530840 ref		CID	1	0	1	1		50.52	0.000545157	0	28.1299	200	2	511.77	1022.53	6.17409	45.3892	4216	4216	MS2	7/76
		High	IEVLEEELR	CB03.raw	Unambiguous	2	1	58530840;gi-58530840 ref		CID	1	0	1	1		36.44	0.0194187	0	17.3064	200	2	565.312	1129.62	6.19649	67.8386	8187	8187	MS2	13/64
		High	QLQNIIQATSR	CB03.raw	Unambiguous	2	1	58530840;gi-58530840 ref		CID	1	0	1	1		48.43	0.00102996	0	25.5799	200	2	636.359	1271.71	3.77608	53.0284	5574	5574	MS2	7/120
		High	LNDSILQATEQR	CB03.raw	Unambiguous	2	1	58530840;gi-58530840 ref		CID	1	0	1	1		63.13	3.47295e-05	0	0	200	2	694.364	1387.72	1.88881	58.2683	6503	6503	MS2	8/128
		High	TLELQGLINDLQR	CB03.raw	Unambiguous	2	1	58530840;gi-58530840 ref		CID	1	0	1	1		39.33	0.00511063	0	14.9998	200	2	756.926	1512.85	4.57218	105.881	14978	14978	MS2	6/128
		High	ALLQAILQTEDmLK	CB03.raw	Unambiguous	2	1	58530840;gi-58530840 ref	M12(Oxidation)	CID	1	0	1	1		76.41	1.30508e-06	0	6.47899	200	2	801.945	1602.88	2.91802	107.513	15272	15272	MS2	10/144
		High	ITNLTQQLEQASIVK	CB03.raw	Unambiguous	2	1	58530840;gi-58530840 ref		CID	1	0	1	1		34.91	0.013705	0	12.9074	200	2	843.477	1685.95	2.02354	83.0621	10899	10899	MS2	11/160
		High	SAIYQLEEEYENLLK	CB03.raw	Unambiguous	2	1	58530840;gi-58530840 ref		CID	1	0	1	1		33.66	0.0255087	0	0	200	2	921.464	1841.92	1.92429	114.499	16526	16526	MS2	9/152
		High	SVQNDSQAIAEVLNQLK	CB03.raw	Unambiguous	2	1	58530840;gi-58530840 ref		CID	1	0	1	1		35.23	0.0206492	0	12.4764	200	2	928.997	1856.99	7.98083	106.939	15169	15169	MS2	10/184
		High	GFFDPNTEENLTYLQLK	CB03.raw	Unambiguous	2	1	58530840;gi-58530840 ref		CID	1	0	1	1		34.17	0.0228929	0	0	200	2	1015	2029	2.17045	112.897	16234	16234	MS2	21/172
		High	GFFDPNTEENLTYLQLK	CB03.raw	Unambiguous	2	1	58530840;gi-58530840 ref		CID	1	0	1	1		40.77	0.00500843	0	17.6892	200	2	1015	2029	2.35094	112.851	16226	16226	MS2	7/172
	High		YGDGIQLTR	CB04.raw	Unambiguous	2	1	58530840;gi-58530840 ref		CID	1	0	1	1	2.96048			0	47.1681	200	2	511.769	1022.53	4.14464	44.8452	4196	4196	MS2	0/0
	High		LNDSILQATEQR	CB04.raw	Unambiguous	2	1	58530840;gi-58530840 ref		CID	1	0	1	1	3.3921			0	36.2111	200	2	694.361	1387.71	-2.5974	57.664	6495	6495	MS2	0/0
	High		NQFETEINITK	CB04.raw	Unambiguous	1	1	58530840;gi-58530840 ref		CID	1	0	1	1	2.92572			0	26.8172	200	2	668.843	1336.68	3.09955	60.2469	6960	6960	MS2	0/0
[truncated: 2,373 more rows]
